# Supplementary material for: A Systems-Level Transcriptomic Framework Identifies Shared Cellular Hubs in Osteoarthritis and Alzheimer’s Disease
Source: Comput Struct Biotechnol J. 2026 May 13;35(1):0085. doi: 10.34133/csbj.0085 (PMC13168759; doi:10.34133/csbj.0085)
Supplement: Supplementary 1 — Data File S1 Figs. S1 to S10 [file csbj.0085.f1.zip]

Archive with 2 entries (2 files):
- Supplementary  File 1.xlsx
- Supplementary File 2.docx
