# Supplementary material for: A Systems-Level Transcriptomic Framework Identifies Shared Cellular Hubs in Osteoarthritis and Alzheimer’s Disease
Source: Comput Struct Biotechnol J. 2026 May 13;35(1):0085. doi: 10.34133/csbj.0085 (PMC13168759; doi:10.34133/csbj.0085)
Supplement: Supplementary 1 — Data File S1 Figs. S1 to S10 [file csbj.0085.f1.zip › Supplementary File 1.xlsx]

## Sheet: DEGs-S1
AD				OA				Venn
AD_vs_N_result(RNA_bulk)				OA_vs_N_result(RNA_bulk)				AD_vs_N|OA_vs_N	AD_vs_N_UP|OA_vs_N_UP	AD_vs_N_DOWN|OA_vs_N_DOWN
gene	logFC	adj.P.Val		gene	log2FoldChange	padj		SPP1	SPP1	EGR1
SERPINA3	2.33072	4.06546e-05		IGFBP1	7.5391	5.15429e-07		TNFRSF10D	S100A8	INHA
FCGBP	2.08611	2.03857e-05		HBB	7.4487	1.944e-10		S100A8	HSPA1A	PAK3
XLOC_004956	1.91586	0.00995612		POSTN	7.12178	1.83585e-12		PDLIM4	RGS1	BEX2
SLAMF8	1.90445	1.20749e-05		S100A8	5.98421	0.0021456		HSPA1A	S100A4	DUSP2
CHRM4	1.90384	0.000113511		CSN1S1	5.9305	8.16899e-05		CISH	AEBP1	PPM1J
CD163	1.90118	5.38799e-05		C1QC	5.92768	0.00461511		PCK1	CHI3L2	NUDT18
GPR182	1.89581	0.0107866		HBD	5.88602	0.00768733		RGS1	ERAP2	ENO2
KRT79	1.89086	0.0121131		MMP9	5.85015	9.50064e-06		S100A4	ABCC3	PARM1
XLOC_012294	1.87302	0.0103804		TNFAIP6	5.53496	2.7525e-09		AEBP1	C1QC
XLOC_004908	1.86715	4.38708e-05		IL11	5.23129	0.000450121		MAFF	ANLN
GPR179	1.83711	0.0123916		ALPL	5.23047	1.51219e-08		CHI3L2	C1QB
CCL2	1.83278	0.000176136		MMP13	5.21463	3.2154e-07		NEAT1	SEMA3D
XLOC_010855	1.82925	0.00630501		CHI3L2	5.02662	1.04557e-18		ERAP2	TGFBI
XLOC_004187	1.82341	0.0116786		HBA2	4.81492	2.80727e-05		C1orf87	ROM1
SPP1	1.79785	2.49521e-06		AMTN	4.56655	4.11731e-06		ABCC3	NPFF
XLOC_009764	1.79772	0.0103987		LOC100132891	4.55609	3.52122e-05		C1QC	S100A10
LOC100509175	1.79368	0.0313539		RAC2	4.54569	0.0004653		ANLN	CARD6
XLOC_007020	1.77617	0.0206593		PENK	4.45493	0.000251513		SMTN
XLOC_l2_007770	1.77487	0.0208605		COL1A1	4.42366	5.88356e-07		C1QB
SNX31	1.77282	2.29505e-05		GRIA2	4.32509	2.28764e-15		HIST1H2AK
LTF	1.77103	0.0109931		TREM1	4.1521	6.3187e-05		SEMA3D
C21orf62	1.75351	2.58344e-06		SNX10	4.12977	1.07622e-05		TGFBI
C4A	1.71529	2.07128e-06		PBK	4.04461	0.00261821		C10orf10
ANGPT2	1.70333	0.000872955		NGF	4.01771	0.000293732		BAG3
XLOC_011134	1.70086	0.00729928		TMEM158	4.0023	0.00349931		GBP2
REP15	1.69097	0.000286028		TUBB3	3.98011	8.8269e-05		ROM1
IL1RL1	1.69039	0.000809393		LILRB4	3.9102	0.0272124		NPFF
XLOC_004384	1.68118	0.0273481		TYROBP	3.87786	0.00521914		S100A10
XLOC_009191	1.66019	0.0151611		ST6GALNAC5	3.86703	1.92043e-06		ZFP36
MIA	1.65647	0.000171281		MMP11	3.86377	0.00016291		CARD6
XLOC_004525	1.65138	0.0413745		THY1	3.79837	2.95568e-05		ANGPTL4
RPA4	1.64595	0.0131391		HPGDS	3.72381	0.0112059		PART1
C4B	1.62602	1.29092e-05		IGFBP3	3.64389	2.76796e-08		EGR1
C20orf141	1.60436	0.00010106		DKK1	3.59595	1.68875e-08		LIPC
OR52E8	1.58542	0.0201058		C1QB	3.5859	0.0263584		BASP1
XLOC_013368	1.58313	0.0159946		SPOCK1	3.54355	2.80446e-14		INHA
AQP1	1.57589	1.50445e-05		CTSC	3.51119	1.21949e-11		TUBB3
XLOC_001339	1.56096	0.0236658		COL1A2	3.50902	5.53436e-08		SEZ6L2
MAGEB6	1.54537	0.0240687		TNC	3.50303	1.45146e-09		GABRA4
XLOC_009382	1.54493	0.0275367		PTGER3	3.50004	5.94507e-07		ZWILCH
PIRT	1.53946	4.20509e-05		NOV	3.43918	1.3824e-05		PAK3
SOCS3	1.5392	0.00442512		LRRC15	3.43677	1.47264e-08		BEX2
TNFRSF10D	1.53341	0.000116254		TGFBI	3.35704	8.29844e-11		DUSP2
PPP6R1	1.51464	0.0243747		LYZ	3.31038	0.0120256		PPM1J
VSIG4	1.50912	0.000105856		ITGB2	3.27769	0.0196497		NUDT18
GEM	1.50627	1.26253e-06		C18orf63	3.26799	0.0349193		ENO2
XLOC_006254	1.50466	0.005562		SLPI	3.2651	0.00772892		INSL3
HIST1H2AH	1.50385	8.36213e-05		CFI	3.26363	3.06624e-17		FGF9
FAM167B	1.4925	1.50445e-05		CENPI	3.24661	0.0225853		NPTX2
XLOC_005877	1.48895	0.0100548		CXCL12	3.20977	0.010955		GAP43
GABRE	1.48359	9.54654e-05		TMEM119	3.20649	0.000372671		GAS7
XLOC_008559	1.48047	0.0142004		TOP2A	3.2062	0.00315612		BTBD11
S100A8	1.47831	0.00418893		BASP1	3.20439	0.00303676		ENC1
PDLIM4	1.46923	1.41883e-05		TNFSF15	3.20299	0.00187667		HAPLN1
C6orf118	1.45496	5.4152e-05		C4BPA	3.18571	0.000340982		PARM1
S100A12	1.45467	0.0161209		BIRC5	3.16396	0.0104649		VSNL1
SCIN	1.45089	0.000520029		AIF1	3.11893	0.0139476		RTN1
PIK3R5	1.44382	0.0107006		CDK1	3.11068	0.00796712		MLIP
LPIN3	1.44163	9.10211e-06		MKI67	3.10611	0.000403772		PPP1R14C
XLOC_002486	1.43593	0.00787294		AOC2	3.08621	1.67194e-07
HSPA1A	1.4312	3.00703e-05		C1orf233	3.0617	0.0260466
CISH	1.42604	0.0105995		ARL4C	3.04516	0.000568645
KCNE4	1.42054	0.000704258		GPR68	3.03937	2.4177e-05
XLOC_005957	1.41773	1.20749e-05		SPP1	3.03379	0.0075701
EMP1	1.4177	0.000104024		LOC400940	3.02946	0.000325918
XLOC_001314	1.41006	0.015045		COL8A1	3.02246	0.00197282
SNORD17	1.40714	0.00260627		SLCO1C1	3.01418	0.0207598
CSDA	1.4007	0.000190196		ST6GAL2	3.01261	0.0111208
PCK1	1.3983	0.00231313		ASPM	3.01171	0.0021456
S100A9	1.39599	0.00326702		IFI30	3.00421	0.000188475
CP	1.39306	0.0024496		DIO3	2.99529	0.000126333
FAT2	1.39194	0.00218335		C3AR1	2.98001	0.0288989
LOC100509100	1.39052	0.02439		PPP1R14C	2.97104	3.3316e-05
XLOC_009637	1.38694	0.0112346		RGS4	2.95117	0.0119289
C5AR1	1.38518	1.02529e-05		CDH11	2.9505	0.000148539
XLOC_001892	1.37752	0.0290519		CLEC7A	2.95005	0.0210445
XLOC_005541	1.37694	0.0268382		NELL1	2.94243	0.0126728
NUPR1	1.37661	1.42754e-05		DMP1	2.93903	0.0432086
XLOC_001699	1.37464	0.0407011		ANLN	2.93204	0.000729495
OR52I2	1.373	0.0270752		COL10A1	2.93047	0.00250283
XLOC_012298	1.37277	0.0157717		HMMR	2.92998	0.00433084
FOXJ1	1.37157	0.0003994		DIO2	2.92897	3.07933e-10
OSTBETA	1.34686	0.0340113		SLC4A1	2.91903	0.0182206
XLOC_011136	1.33498	0.0196961		FAP	2.90872	1.96294e-12
XLOC_001246	1.32431	0.000550908		PREX2	2.89731	4.01879e-06
XLOC_005664	1.32379	0.0218266		VCAM1	2.88635	1.13726e-15
IGLL5	1.31458	0.00506465		PRSS23	2.88302	3.14007e-06
CCDC66	1.30342	0.0108649		RRM2	2.86309	0.0171268
ZBED6	1.29936	0.00085243		TTC9	2.85166	7.91978e-05
XLOC_000604	1.29092	0.000145335		DEPDC1	2.8432	0.0155546
XLOC_001656	1.28376	0.0319318		RGS1	2.84218	0.0408301
SERPINH1	1.27395	6.30776e-05		CA12	2.82764	0.0160085
DDIT4L	1.27339	9.6506e-05		MARCO	2.77938	0.027539
SAP25	1.26718	2.31373e-05		LBP	2.77743	0.0110764
XLOC_010207	1.26686	0.0356986		CD300C	2.76745	0.00439355
PRAMEF8	1.26077	0.000967261		RHBDL2	2.75734	0.00053798
C20orf195	1.25781	2.85289e-05		MSR1	2.75283	0.0362421
RGS1	1.25091	0.0110453		SERPINE2	2.74428	1.80779e-07
XLOC_003709	1.24685	7.78545e-05		ADTRP	2.74175	0.00068858
S100A4	1.24137	0.000224499		NPTX2	2.74103	0.0110625
SFN	1.23894	0.00649322		TMEM59L	2.72787	0.00595585
ANGPT1	1.2386	1.9399e-05		C15orf48	2.71428	0.00855794
AEBP1	1.2374	0.000570655		TPPP3	2.70781	0.00393111
MAFF	1.2316	0.000176136		KCNS3	2.69058	0.00427419
LOC100233156	1.22894	1.68884e-05		TWIST1	2.64782	0.000184968
DLEC1	1.22116	0.00102311		ISM1-AS1	2.64116	2.09224e-05
SLCO4A1	1.21892	0.00550937		NES	2.63943	0.020787
XLOC_012833	1.21871	0.0244129		ZSWIM3	2.63008	0.00148274
FCGR2C	1.2177	0.00013137		IL10	2.62315	0.00234773
EVI2B	1.21647	3.95255e-05		KIAA1644	2.59732	0.00315612
SNORA28	1.21548	0.000896634		ADAMTS14	2.56918	0.00215949
XLOC_011388	1.21298	0.0411584		LPAL2	2.5633	0.000410038
LOC644450	1.20545	0.000227646		BLID	2.56298	0.0283428
CHI3L2	1.20108	0.00650054		FLRT2	2.52643	0.0196222
GFAP	1.19795	0.000301252		LY6D	2.52395	0.00440358
CHI3L1	1.19792	0.00109778		RUNX1-IT1	2.51899	0.0101261
XLOC_005471	1.19696	0.00217349		S100A4	2.51607	0.00987398
ZCCHC13	1.19675	0.029826		EFEMP1	2.51322	8.05501e-06
HLA-DRB5	1.19612	0.00299787		MICB	2.51202	0.0210445
XLOC_002308	1.19387	0.0146407		CENPF	2.51113	0.00240131
XLOC_009417	1.19333	0.00521003		KIF23	2.50036	0.0184581
PEX6	1.18927	0.00054228		CD22	2.48894	0.0274978
NEAT1	1.18401	3.09626e-05		CLDN7	2.47435	0.00196334
ADAMTS1	1.18085	0.000176136		GAP43	2.45655	0.00644107
TLR2	1.17881	0.000263442		PAQR4	2.45132	0.00367744
ERAP2	1.17849	0.0140903		TMEM63C	2.45009	0.0271847
VPS18	1.17283	0.0280855		GPR88	2.41812	3.72067e-05
XLOC_005981	1.17211	0.000373812		GEN1	2.41128	3.3316e-05
TCL1B	1.17001	0.000132982		LRRC2	2.4072	0.00102442
SNORD67	1.16734	0.00937257		PLEKHS1	2.40552	0.0217601
SLC4A11	1.16261	9.10514e-06		ENPP6	2.39365	0.00621224
CRYAB	1.16046	2.15277e-06		AKR1C2	2.39275	1.28717e-05
MS4A6A	1.1539	0.000919721		SEZ6L2	2.39191	0.00336204
LOC100131608	1.15029	0.00290124		GMFG	2.38815	0.000136751
ORF1	1.1479	0.00612767		ECT2	2.3833	0.00143216
FCER1A	1.14642	0.0174251		FLJ41200	2.38051	0.0464082
XLOC_001635	1.14291	0.0076597		CCBE1	2.37533	0.0319016
RGL4	1.14129	0.0105948		SULF1	2.37519	1.06138e-13
BACE1-AS	1.14075	0.00921964		C1QTNF1	2.37076	0.00171757
XLOC_008998	1.13991	0.00620646		TNNI2	2.36381	0.00218134
MYBPH	1.13977	0.00287895		BUB1	2.36099	0.0330907
XLOC_002499	1.13563	0.00467034		CDH10	2.35465	0.0353222
NPNT	1.13355	9.50452e-05		EPDR1	2.3543	3.24891e-07
SLC7A2	1.13171	0.00034939		C9	2.35282	0.0103273
C8orf12	1.12948	0.000128701		FGF9	2.34671	0.0246539
XLOC_007776	1.12745	1.86548e-05		RARRES1	2.3423	0.00134804
C1orf87	1.12674	0.00497593		OLFM2	2.31624	0.00274485
PLA1A	1.11844	0.00423432		CCND1	2.30561	3.24114e-05
ABCC3	1.11735	0.0488272		LEF1	2.30272	0.0172457
C1QC	1.11613	0.00022024		GPC4	2.30214	0.0385761
IL17RB	1.11361	1.24993e-05		ENC1	2.29583	3.16512e-07
C4orf6	1.11309	0.0116154		MMP2	2.27912	0.0212682
XLOC_013682	1.10762	0.00373234		A2M-AS1	2.2755	0.000659785
XLOC_l2_006399	1.10224	0.00167332		FAM221B	2.26932	0.0142149
XLOC_l2_011118	1.10151	0.00613371		SHC4	2.26773	0.000990105
XLOC_007773	1.10114	0.000380367		THEMIS2	2.2664	0.00226868
LYVE1	1.10021	0.00110687		ITGAM	2.26521	0.0365051
ANLN	1.09954	0.00319487		RAMP3	2.25789	2.79109e-17
BACE2	1.09809	4.82459e-06		LECT1	2.25052	0.000603461
STAB1	1.09741	0.000142746		MFSD2A	2.24694	0.0199841
VASP	1.09613	0.000132982		DOCK10	2.24278	0.0167619
LOC158434	1.09607	0.00100985		IGF2	2.22295	0.0178732
TNFRSF10B	1.09535	2.30423e-05		SPTSSB	2.22262	0.00471728
SMTN	1.0951	9.06773e-05		MIR221	2.21877	0.0350468
PRAMEF12	1.0951	0.012549		RSPO3	2.21821	0.0325426
C1QB	1.09342	0.00135321		PLAU	2.21064	0.0472923
CCDC102A	1.09232	6.20992e-05		MEX3D	2.20676	0.0027408
MYO10	1.09125	2.07446e-05		RAB38	2.20261	0.00211768
HIST1H2AK	1.09097	0.00013004		EHF	2.19419	0.00856274
XLOC_001488	1.09006	0.00218335		IL1R2	2.18818	0.0433276
LOC729626	1.08606	0.00901246		SEMA3C	2.18662	0.00246065
TNFSF14	1.08515	0.00419478		COL3A1	2.15886	0.0010268
HIGD1B	1.0832	0.00010106		THBS2	2.15425	1.60375e-05
C1orf195	1.08123	0.00548085		STEAP4	2.14789	0.0076496
LOC100131541	1.07991	0.000167231		EN1	2.14627	0.0155342
RFTN2	1.07929	0.000440207		BHLHE22	2.14015	0.00831174
XLOC_l2_015187	1.07755	0.00858767		CERS1	2.13371	0.0198595
LILRB1	1.07574	0.000167498		POLQ	2.11938	0.025743
HLA-DRB4	1.07515	0.00138433		PLTP	2.11634	0.00182795
D21S2090E	1.07168	0.00984776		LGI2	2.11554	0.00215949
CAPS	1.07135	0.000411821		CPZ	2.10895	0.0114976
XLOC_009514	1.07112	0.0134872		MLIP	2.10787	0.0182708
CLEC2B	1.06921	0.000677652		RGS19	2.10485	0.0009839
GPR141	1.06911	0.0102815		CD74	2.10064	0.0424681
XLOC_005283	1.0683	0.00461495		OGN	2.09526	2.17027e-05
SLC47A2	1.06822	0.0152945		LOC441666	2.09393	0.0177348
SEMA3D	1.06694	0.000689558		NAT2	2.08808	0.0080925
TGFBI	1.06456	0.000603567		SOX11	2.08324	0.0182464
C10orf10	1.0584	0.0127912		MPZL2	2.07953	7.64224e-05
LOC100652912	1.0584	4.87907e-06		S1PR3	2.07871	0.000436562
XLOC_002003	1.05818	0.00281449		P2RY6	2.07812	3.72067e-05
XLOC_000495	1.05809	0.0151292		UCP2	2.07618	0.000521765
MS4A4A	1.0532	0.00269373		SLC16A6	2.07508	0.0448771
XLOC_009409	1.05254	0.0249422		VASH2	2.06468	0.0367228
BAG3	1.0503	0.000116819		PLEKHG1	2.06128	0.00361456
XLOC_010009	1.05005	0.00909245		TMEM217	2.0587	0.0141722
PLEKHH1	1.04889	0.00322173		TLL1	2.05601	0.0361362
RNASE2	1.04771	0.00704806		ATP8B4	2.05419	0.0181374
LOC100507300	1.04643	0.0221252		CLSPN	2.05149	0.0222182
P2RY2	1.04612	0.000367294		GPRIN3	2.0482	0.026124
RHOJ	1.04459	1.20749e-05		ANO5	2.04301	0.0460475
PRKX	1.04448	9.03042e-05		SGK1	2.04207	0.00185469
XLOC_004512	1.04242	0.00119913		VSNL1	2.0402	0.0270203
ODAM	1.04161	0.00418615		KCNN4	2.02941	0.00265265
LOC100505971	1.04089	0.000382801		OTOF	2.0286	0.0292935
GBP2	1.04088	0.00017518		P4HA3	2.0263	1.39526e-05
SAMSN1	1.03957	0.000945559		MMP19	2.02298	0.000100486
HSPA1B	1.03768	0.000285339		MARCKS	2.01898	0.0412335
ROM1	1.037	0.000164089		INSC	2.01776	0.00127088
HSD17B1	1.03608	2.07446e-05		KPNA2	2.01429	0.0075822
NPFF	1.03606	7.59273e-05		PTTG1	2.00709	0.00316098
LOC100653017	1.03395	0.000198759		ADAMTS7	2.00629	0.0209841
XLOC_l2_010855	1.03261	2.71779e-05		KCNC1	1.9976	0.0252926
XLOC_006976	1.03172	0.0066477		ZWINT	1.99498	0.00865114
HSPB1	1.02981	2.66615e-06		EVI2A	1.99373	6.29394e-06
RASAL3	1.02946	0.000171281		SAMD9	1.99288	8.7501e-05
SRGN	1.02892	0.000258175		LRRC8C	1.9908	0.00795606
S100A10	1.02867	0.000634933		RTN1	1.98656	0.000565318
KRTAP12-3	1.02825	0.00984128		HTRA1	1.98559	0.000106682
HLA-DQA1	1.0273	0.046903		WISP1	1.97019	2.98139e-05
ZFP36	1.02712	0.00559701		LIPA	1.97014	0.000124632
CARD6	1.01845	8.26639e-05		MAFB	1.96824	0.00328201
XLOC_l2_011604	1.0144	0.00514701		LOC286190	1.95429	0.0216532
PGAM2	1.01409	0.000913361		TRAPPC1	1.9515	6.06328e-05
LOC646890	1.01152	0.0145537		FAM20A	1.95045	0.0142465
XLOC_009132	1.01119	0.00608234		HAPLN1	1.94672	2.75033e-05
LOC391764	1.01082	0.0032372		PANK1	1.94496	0.0180515
ANGPTL4	1.00836	0.0171327		FLJ37201	1.94328	0.0251498
EPHB4	1.00818	8.04321e-05		CYP19A1	1.93597	0.0169908
ARMCX3-AS1	1.00668	0.000414367		RHD	1.93569	0.0102638
BASP1P1	1.00651	0.00281222		NRP1	1.93109	0.0003263
LOC100506459	1.00557	0.000512148		PPIC	1.92868	0.000126191
PNP	1.0039	0.000150891		LOC100506385	1.92224	0.00290992
CFD	1.00335	0.000298788		MEG9	1.91824	0.0035404
CLEC18B	1.00117	2.58344e-06		GPC5	1.91534	0.00137106
TGFB2	1.00111	0.000217035		ARHGAP9	1.90732	0.0417408
PNMA6A	-1.00054	0.00984128		VAT1L	1.90373	0.0010268
XLOC_002960	-1.00082	0.0183504		SLC44A5	1.90072	0.0401635
XLOC_005540	-1.00092	0.00787294		LOXL1	1.89719	0.00139132
PRDM12	-1.00114	0.0128527		FBLN5	1.89676	0.0058012
ANKRD7	-1.00143	0.00407598		DCAF4L1	1.89644	0.0417837
VSTM2L	-1.00152	0.000249269		FAM111B	1.89531	0.0489781
LINC00460	-1.00181	0.000176136		FBN2	1.89126	0.0307154
ROPN1	-1.00243	0.000931218		PIFO	1.89091	3.42106e-06
GOT1	-1.00267	0.000657999		MSX1	1.88681	0.0204903
KCNA3	-1.00337	0.00168775		KHDRBS3	1.88597	0.0328967
CA10	-1.00384	0.000246926		INSL3	1.88407	0.0259885
PART1	-1.00429	0.000454252		LRRC9	1.88279	0.0412038
PCSK2	-1.00463	0.0077173		ABCA12	1.87891	0.0446314
RDH12	-1.0051	0.00704611		ZIC1	1.87609	0.0269933
XLOC_004271	-1.00517	0.0203494		DMBT1	1.87331	0.0256061
OR2L13	-1.00611	0.0271093		ITGB8	1.87	0.0426082
XLOC_l2_015849	-1.00623	0.00096718		GLRB	1.86943	0.00342201
LOC100506791	-1.00693	0.000203505		GPR124	1.86903	0.0106874
XLOC_013968	-1.00758	0.00869176		PDGFC	1.86714	0.000227424
GNG2	-1.00774	0.0148336		PTN	1.86009	0.000554286
XLOC_003509	-1.00852	0.028717		SSX2IP	1.85769	8.25195e-05
XLOC_002967	-1.00915	0.000189357		FAM198B	1.85656	3.25725e-05
FAM131A	-1.01017	1.2177e-05		CCNB2	1.855	0.0377021
LOC79015	-1.01021	9.44753e-05		C2	1.84972	1.70075e-05
NEUROD1	-1.01072	0.0115413		AVIL	1.84887	3.73016e-05
SPHKAP	-1.01148	0.0228018		LCTL	1.84836	0.0445698
CBX3P2	-1.0116	0.00157815		ARL4A	1.84564	0.0253603
XLOC_009829	-1.01255	0.000217117		ZNF749	1.84081	0.00204736
DNAH2	-1.01301	0.0030762		TYMP	1.8397	0.000623968
EGR1	-1.01429	0.000525277		VANGL1	1.83731	0.000218865
RHOV	-1.0149	0.000550908		MXRA5	1.83478	0.0121161
LOC375196	-1.01623	0.00047626		ISM1	1.8319	4.11731e-06
LIPC	-1.01644	0.00823531		LOC100507244	1.82627	0.0271847
TMEM132D	-1.01727	0.00346187		CCDC164	1.8184	0.0156071
OR11A1	-1.01739	0.0478363		BEND6	1.80917	0.0319018
CCK	-1.01785	0.00404507		GPR176	1.8079	0.025718
NXPH1	-1.01789	0.00397019		ATRNL1	1.80608	0.0136546
BASP1	-1.01822	0.00188289		ECM1	1.80602	0.00105019
NPTXR	-1.01853	0.00131775		OLFML2B	1.80589	0.0098907
DYDC2	-1.01937	0.00885408		SMIM13	1.80239	3.06242e-05
FLJ25917	-1.01961	0.00664894		HMGA2	1.79656	0.0415558
DGAT2	-1.02033	0.0216917		TIMP1	1.79552	0.000510656
XLOC_005755	-1.02073	0.0016544		LDHAL6A	1.78912	0.0180515
CAMKK1	-1.02169	0.000524251		FUT4	1.77939	1.0851e-11
KIAA0748	-1.02201	0.00218335		DLK2	1.77825	0.0361245
D4S234E	-1.02203	0.000161003		DKFZp686O1327	1.77624	0.0182206
INHA	-1.0228	0.000150891		NAGPA	1.77554	0.000512632
FMO1	-1.0238	0.0344554		CHPF2	1.77435	9.47696e-07
RTP1	-1.02498	0.000916025		MIAT	1.77261	0.0149844
ADAMTS3	-1.02713	0.0152667		CTAGE7P	1.76964	0.0104856
C4orf45	-1.0298	6.83131e-05		TSPAN32	1.76842	0.00415116
LIN7B	-1.03137	3.03521e-06		SPARC	1.76666	0.00109889
SLC4A10	-1.03213	0.00255398		HRCT1	1.76485	0.0046187
FLT3	-1.03215	0.00449415		SEMA3D	1.75829	0.00405382
LOC100507165	-1.03268	2.19789e-05		ABCC3	1.75829	0.0342802
SLITRK4	-1.03276	0.00520493		ADAM12	1.75766	0.0161755
PPM1E	-1.03308	0.0187814		EXTL2	1.75766	0.000182905
SPRYD7	-1.03315	0.000190196		STEAP1	1.7525	1.65944e-07
LOC399815	-1.03341	0.000979483		MTOR-AS1	1.75235	0.0274474
ELMOD1	-1.03414	0.0108368		FAT3	1.74222	0.0233937
XLOC_012663	-1.03575	0.0106625		SYNDIG1	1.73964	0.0189751
XLOC_002111	-1.03596	0.0088099		KCNJ15	1.73541	6.61874e-05
ARHGAP20	-1.03687	0.00167743		PTGES	1.73371	0.0182993
LOC100507278	-1.0392	0.0035628		CDHR4	1.73036	0.00012152
GREM2	-1.03924	0.0109818		TM4SF1	1.73011	0.00346335
LIPJ	-1.03986	0.00297215		SMOC2	1.7294	0.000255536
CHGB	-1.04157	0.000381113		CD55	1.72835	0.00375236
C1QL3	-1.04284	0.0378089		LOC100505702	1.72597	0.0408951
CDK5	-1.04319	0.0013121		CYR61	1.72569	0.011577
XLOC_002326	-1.04326	0.0203957		FRMD7	1.72185	0.000443625
XLOC_008236	-1.04415	0.0185016		MSX2	1.71468	0.0226523
LOC100505555	-1.04463	0.000170112		SLC36A1	1.71203	0.00935233
NCALD	-1.0455	1.41883e-05		DOLK	1.70996	7.30203e-05
XLOC_010920	-1.04689	0.00676583		CIT	1.70473	0.0234783
MEF2C	-1.04728	0.000520049		GLB1L3	1.70288	0.0030958
NXPH2	-1.04733	0.0172534		NOVA1	1.70219	2.70542e-06
CPNE4	-1.04769	0.0133938		ACP5	1.69639	0.0398492
CHRM3	-1.04909	0.000668216		GPR153	1.69063	0.0108689
LOC100131490	-1.05102	0.00152727		ENO4	1.685	0.00110845
TRIM36	-1.0516	0.00376037		TNFSF11	1.68447	0.0400542
C11orf87	-1.05339	0.000310546		EZH2	1.67886	0.00130994
CHRNB2	-1.05342	0.000655703		ZGLP1	1.67848	0.00315612
TUBB3	-1.05365	0.00167781		ARNTL2	1.67795	0.00484482
XLOC_003758	-1.05648	0.0211004		CKLF	1.67162	0.0106017
NRGN	-1.05692	0.000481551		LUM	1.67148	0.000818502
ICA1	-1.05723	5.67488e-05		SLC38A5	1.66306	0.00591312
KHDRBS2	-1.05793	0.00884207		FAM186A	1.6623	0.0105859
XLOC_012170	-1.05876	0.000139455		PABPC4L	1.66009	0.00235822
LOC100287628	-1.06002	9.80346e-05		OLFML3	1.65687	0.0442462
TASP1	-1.06218	4.52631e-05		DSC3	1.65142	0.0201906
KIAA1045	-1.06302	0.000378715		RGS2	1.64784	0.00226868
MEIS3	-1.06392	0.00197001		ADCK1	1.64746	0.00133969
XK	-1.06503	0.00137937		FBXO15	1.64644	0.0318078
SEZ6L2	-1.06582	0.00327644		MLLT10P1	1.64616	0.00425255
GABRA4	-1.06795	0.00185549		TSPAN11	1.64428	0.0004931
AKAP5	-1.0681	0.00403765		NRXN2	1.64303	0.0185871
ZWILCH	-1.0682	0.00157359		MARS2	1.64271	0.0276811
KCNIP4	-1.06852	0.00101683		MT1L	1.64154	0.000163856
LOC100506124	-1.0717	0.000525277		CD4	1.63571	8.93672e-06
TARBP1	-1.07394	1.35513e-05		COL5A2	1.63535	0.00188057
XLOC_003826	-1.07403	0.034112		FSTL1	1.63384	1.28338e-05
CASQ1	-1.07407	0.0115413		NOS3	1.6288	0.0134976
C5orf55	-1.075	1.41883e-05		C14orf119	1.62878	6.74475e-06
CAMK1G	-1.07537	0.00158552		LAMB3	1.6255	0.0075822
PAK3	-1.07543	0.0128225		ATP5J2	1.62525	0.00241139
ZNF215	-1.07614	0.000133341		CPNE2	1.62321	0.000207299
XLOC_002335	-1.07687	0.0298164		AOAH	1.62219	0.0210202
LOC100507588	-1.07793	0.0001581		NUSAP1	1.62115	0.0395416
TMEM169	-1.078	0.00475223		NRP2	1.61996	0.00136035
CEP41	-1.07865	0.00369379		CDKN2B	1.61966	0.0174522
NRXN3	-1.07924	0.00157815		DDX28	1.61919	0.0261936
ASB16	-1.07966	0.0137345		BAALC	1.61414	0.00392368
TMEM163	-1.08011	0.00154118		CACNA1A	1.60458	0.00349931
NELL2	-1.08173	0.0107453		LOC401397	1.59635	0.0328272
PNMA2	-1.08374	0.00459942		RAP2B	1.59517	0.00102778
TUBA3C	-1.08504	0.0073163		IL27RA	1.58818	0.00497794
SHD	-1.08599	1.02529e-05		ARHGDIB	1.58434	1.1874e-05
XLOC_010545	-1.08735	0.00336892		KDELC1	1.58366	1.17718e-06
PHYHIP	-1.08801	0.00117571		INMT	1.58324	0.010955
XLOC_004888	-1.08872	0.00190825		NDP	1.58065	0.0075134
WDR54	-1.08886	0.000187803		PRSS27	1.58059	0.0234783
HS6ST3	-1.08905	0.000150891		SPRED3	1.5797	0.00951393
NRSN1	-1.08983	0.000928977		SPA17	1.57693	0.00715134
CYP4X1	-1.09063	0.000515317		COL2A1	1.57526	0.0343381
LOC100288310	-1.09173	0.000272065		PKDCC	1.56281	0.0325306
MIR31HG	-1.09178	0.00323583		AOC3	1.5624	0.00998143
BEX2	-1.09237	0.00167359		NXT2	1.56125	0.00163186
TMEM114	-1.09372	0.000869397		NIP7	1.55337	0.00160231
STAR	-1.09487	0.000825245		ABRACL	1.55322	0.00666245
DGKI	-1.09505	0.000381286		HOMER2	1.55104	0.0274169
SLC6A17	-1.09543	0.00235682		TRAM1L1	1.54833	0.00788827
CPLX1	-1.09659	0.000670575		C1QTNF2	1.54802	0.0388291
ALKBH6	-1.09667	3.48083e-05		ABLIM3	1.54592	0.0289513
DOPEY2	-1.09701	0.00286219		METTL7A	1.54581	0.00402398
FLJ45832	-1.09727	0.00202948		SPAG6	1.54481	0.00640143
PNMAL2	-1.09775	0.000493094		FNDC1	1.54267	0.0214674
SIDT1	-1.10248	0.00377471		NT5E	1.53827	1.56601e-06
RNASE13	-1.1032	0.00866548		FTSJD1	1.53802	0.000434903
RPL13AP17	-1.10338	0.0047988		EDA2R	1.53485	0.0250254
DUSP2	-1.10397	0.00884207		SRM	1.53227	0.000887484
NKX2-3	-1.10421	0.00765879		MICAL2	1.53208	0.00630463
HTR5A	-1.10521	0.00307294		MAMDC2	1.52997	0.0129265
FAM133A	-1.10576	0.00187163		GFRA2	1.52696	0.0238626
GPR22	-1.10633	0.0103044		MID1	1.52466	0.0412565
PRRT1	-1.10791	0.00333405		CD3EAP	1.5237	0.00451435
EPHX4	-1.10855	0.00406319		CCNA2	1.52102	0.0110625
BDNF	-1.10866	0.00185365		ELN	1.52021	0.00375236
RNF165	-1.10875	0.000481691		COX17	1.51691	0.00178977
FLJ31104	-1.11018	0.000394542		CTHRC1	1.51228	0.0377675
XLOC_014170	-1.11053	0.0270775		ABHD6	1.50849	0.00532721
LRRC38	-1.11171	0.00452638		TMEM100	1.50776	0.0117034
RASL11B	-1.11236	0.00289065		C7orf73	1.50538	2.75033e-05
STXBP1	-1.11529	0.00110687		ZNF92	1.50503	0.000416881
CHRM1	-1.11635	0.000535363		S100A3	1.50232	0.00765001
PPM1J	-1.11669	0.000263511		SCRG1	1.5004	0.000796488
MAEL	-1.11728	0.000475898		CHST2	1.50007	0.0222544
CADPS	-1.11783	0.00182598		APMAP	1.49564	0.000227424
PNMA6C	-1.11872	0.000385904		FGF14	1.49493	0.00315918
NOS2	-1.11877	5.04644e-05		SLC26A4	1.49353	0.0388047
ALDH1A3	-1.11991	0.000176136		TSPAN2	1.48841	0.0010268
C20orf103	-1.12058	0.00650252		PRDX1	1.48823	0.00145259
C17orf72	-1.12071	0.00102332		COL6A3	1.48715	0.0328967
C1orf182	-1.12105	0.0213524		MST4	1.48686	0.00396087
LOC388242	-1.1216	0.000152171		LRRC66	1.48627	0.0328967
HOXC12	-1.12194	0.00428033		COL13A1	1.48308	0.0315025
NGEF	-1.12339	0.00035141		STMN3	1.48219	0.00950351
DLGAP2	-1.12374	0.000644222		BTBD11	1.48187	0.00241139
XLOC_006661	-1.12571	0.0134787		FRMD6	1.47783	0.0147678
SLC27A2	-1.12586	0.0170264		SLC16A10	1.47229	0.00145259
RET	-1.12592	0.000631667		ENPP2	1.4708	4.6589e-05
LOC284578	-1.12643	0.00930846		CDK6	1.46893	0.000231495
KCNJ4	-1.12653	0.00657661		ZSCAN9	1.46406	0.0004931
NUDT18	-1.12707	0.00026171		DPP4	1.4624	0.0453097
ANKRD34A	-1.12936	0.00536886		NQO1	1.46215	0.00058126
LOC253962	-1.12974	0.0163614		IGF2BP3	1.45851	0.0378968
REEP1	-1.1319	0.00419478		ROBO2	1.45534	0.0414599
GLT1D1	-1.13296	0.000554009		SLFN11	1.45476	0.0338711
FAM19A1	-1.13385	0.00152076		ERAP2	1.45453	0.0241912
CACNG1	-1.13498	0.000931218		DSEL	1.45371	0.000482326
KCNF1	-1.135	5.44709e-05		GPX7	1.45332	0.00301426
ENO2	-1.13624	0.0025373		DNM3OS	1.45273	3.79996e-05
SH2D5	-1.13833	0.000150891		LOC541471	1.45124	0.0307154
LY86-AS1	-1.13855	0.00778925		CRIP1	1.4511	0.00349931
RPH3A	-1.13969	6.23634e-05		CTPS1	1.44717	0.0263453
PLD3	-1.1401	0.000481551		PCDH12	1.44549	1.07622e-05
PNMA5	-1.14026	0.000118584		SLC2A12	1.44339	0.00666245
SLC22A18AS	-1.14341	0.000987183		FAM213B	1.44338	0.00544932
CBLN2	-1.14392	0.000226289		GALNT7	1.44239	9.32679e-06
CABP1	-1.14428	8.68783e-05		C14orf182	1.43898	0.00726649
ARHGDIG	-1.14447	0.000316524		RP2	1.43739	0.00362724
KCNJ6	-1.14608	0.016685		ADCY1	1.43684	0.0263453
GRIA4	-1.1466	0.000104115		C3orf52	1.43332	0.0454619
XLOC_013949	-1.14918	0.013774		DDX25	1.43023	0.0193913
CHN1	-1.15003	0.0013121		LHFPL2	1.42627	0.000162307
GPRASP2	-1.15033	0.00115724		DPT	1.42606	0.0190433
C6orf222	-1.15036	0.00194078		CARD6	1.42535	0.00550398
XLOC_001149	-1.15086	0.00964385		AEN	1.42096	0.00122224
INA	-1.15125	0.00193054		ACPL2	1.42073	7.61936e-06
XLOC_001085	-1.15169	0.00131316		TF	1.41832	0.0421615
B4GALT6	-1.15218	0.00108938		FOXM1	1.41813	0.0273852
ACOT4	-1.15362	1.42754e-05		POU2F2	1.41554	0.049381
VSTM2A	-1.15485	0.000621159		BCDIN3D-AS1	1.41498	0.010691
HS6ST2	-1.15502	0.000371953		FLJ27352	1.4128	0.00553785
UCHL1	-1.15788	0.00489216		C1R	1.40792	1.49904e-06
INSL3	-1.15836	0.0144259		FBXO45	1.4044	0.00666613
C17orf108	-1.15838	2.15277e-06		LSM1	1.40072	0.00768795
CHAF1B	-1.15866	0.000264646		PCDP1	1.39973	0.0358237
XLOC_l2_015448	-1.15873	0.0190057		ARPC5	1.39497	0.000318271
MYL5	-1.15885	1.56716e-05		PART1	1.39462	0.00272997
Q958C4	-1.1597	0.000968877		ANXA2P3	1.3939	0.0152231
XLOC_003658	-1.16053	1.29092e-05		ZNF681	1.39374	0.0079038
XLOC_004398	-1.16101	4.97441e-06		LOC150622	1.39185	0.00571186
NAP1L5	-1.16263	0.000576576		ZNF100	1.39069	0.00017551
LOC283484	-1.16668	0.000512782		CAMK2A	1.39025	0.0441957
PIP5K1B	-1.16719	0.000284808		PINLYP	1.38547	0.0432086
NECAB2	-1.17046	0.000603567		ODF3B	1.38504	0.0350771
LOC100288814	-1.17082	0.00201132		NABP1	1.38087	0.00104491
FGF9	-1.1794	0.000162475		ZNF195	1.37959	3.78833e-05
MCHR1	-1.18043	0.00333405		S100A11	1.37813	0.000107527
MAP7D2	-1.18059	0.00160384		LIME1	1.37622	0.0222182
GLS2	-1.18093	0.000595044		SLC46A3	1.37537	0.0122651
LOC100129129	-1.18186	0.0084321		OSBPL3	1.37383	0.00835031
SUN3	-1.18245	0.00286102		FHL2	1.37254	0.0146937
PNCK	-1.1834	0.0037902		DSCC1	1.36976	0.0323472
LOC100289341	-1.18419	5.82721e-06		ZNF850	1.36963	0.000680093
KCNS1	-1.18484	0.000469972		ZNF200	1.36719	0.00763981
SERPINF1	-1.18785	0.000172991		CRTAC1	1.36704	0.0016181
NAP1L2	-1.18825	0.00160696		LPAR4	1.36702	0.0335767
NLRP2	-1.18835	0.00429087		CD276	1.36683	0.00259214
HPRT1	-1.19009	0.00242899		FJX1	1.3648	0.0384118
XLOC_011480	-1.19041	0.000135259		CLEC11A	1.36453	0.00229345
CHGA	-1.19191	0.00144956		TMEM216	1.36298	0.000322295
C14orf79	-1.19239	3.67933e-05		NEFH	1.36219	0.0249378
BSCL2	-1.19284	0.000357799		TMEM189	1.36197	0.0176728
XLOC_007734	-1.19441	0.0377384		YRDC	1.3618	0.00577899
LOC340017	-1.19478	0.000541385		ZNF81	1.3615	0.00703184
C2orf80	-1.196	0.00226116		NDUFB3	1.36078	0.00375236
HDC	-1.19654	2.05429e-06		LOC100505549	1.35861	0.00487935
XLOC_l2_011669	-1.19674	0.00140196		PGM2L1	1.35687	0.0192194
HTR3B	-1.19684	0.000217035		GLCE	1.35572	0.00835869
XLOC_014280	-1.19905	1.35513e-05		NCEH1	1.35439	0.0276811
SULT4A1	-1.20126	0.00152076		PARS2	1.35376	0.0319018
XLOC_005188	-1.20304	0.00163933		ZMAT3	1.35118	2.66776e-05
DLX5	-1.20404	0.00505007		ANO1	1.34764	0.00561844
SYCE1	-1.20427	0.000245566		PLA2G2A	1.34665	0.00125635
LOC441052	-1.20434	0.00541072		ARSB	1.34626	0.00503746
C6orf154	-1.20468	6.11921e-05		HMGCR	1.34394	0.00151731
IPCEF1	-1.20477	0.00194219		TMEM19	1.34352	0.00101013
XLOC_001663	-1.20512	0.0276012		GAS7	1.34266	0.00629398
ADRA1D	-1.20609	0.00239468		B3GALT6	1.34256	0.00193083
ASB2	-1.20794	0.000426142		GTF3C6	1.33801	0.000582987
XLOC_013103	-1.20962	0.0305585		LCLAT1	1.33498	0.0109339
XLOC_l2_008689	-1.21159	0.0280615		SH3KBP1	1.33389	0.000465783
RAB27B	-1.21331	0.0067356		DUSP18	1.33331	0.0137946
EGR4	-1.21361	2.19789e-05		LOC644961	1.33177	0.0216394
XLOC_006260	-1.21441	0.00179791		CCNJ	1.33036	0.000126333
CAMK4	-1.21499	0.000298861		LRRC8E	1.32977	0.0386623
DOC2A	-1.21581	0.00139378		LOC387723	1.32804	0.0251498
LOC100506128	-1.2188	0.00936011		JAK3	1.32752	0.0079038
XLOC_001329	-1.21897	0.047869		NID2	1.32553	0.0183758
CAP2	-1.21986	0.00341127		CTSO	1.3239	4.09365e-06
SLC7A4	-1.2213	0.000497741		SLC40A1	1.3238	0.0149742
GPR132	-1.22189	0.0199478		PPP1R14B	1.32342	0.0163579
MDH1	-1.22204	0.000382531		ADAMTS5	1.32054	0.0207046
INSM2	-1.22292	0.0074391		SKAP2	1.31812	0.0203813
CLEC2L	-1.22379	0.000304576		ALG14	1.30921	0.00258339
RNF175	-1.22418	0.000564511		LRRC17	1.30825	0.0312045
LOC100505585	-1.22469	0.000150891		COL5A1	1.30719	0.0141722
KIAA1107	-1.22615	0.000777205		FAIM2	1.30384	0.0251313
KRT5	-1.22639	0.00138433		NPFF	1.30309	4.75139e-05
RBP4	-1.22682	0.000864118		FAM212A	1.30235	0.0424758
MUCL1	-1.22767	0.00135289		LOC158376	1.30138	0.0224047
XLOC_007697	-1.22791	0.0122636		CSF1	1.30127	0.00134346
MCHR2	-1.2281	0.000151599		SLC35B4	1.29892	0.000160285
PTPRO	-1.23094	0.0105421		UCP3	1.29415	0.00138145
ARPP21	-1.23251	0.00108938		PRH2	1.29305	0.0035369
GDA	-1.23689	0.00248052		ANGPTL1	1.29284	0.00128832
HAPLN4	-1.2373	0.00011051		STEAP3	1.28982	0.000822865
SLC17A6	-1.2375	0.00218884		SPON1	1.28917	0.0323472
LINC00326	-1.23776	0.00170059		CHST6	1.28691	0.00058126
XLOC_004590	-1.23812	0.000810336		MPP3	1.28395	0.00865114
KCNC2	-1.24116	0.00206308		F5	1.28332	0.0472923
KDM4D	-1.24223	0.00121382		GGH	1.28192	0.00888321
BFSP1	-1.24309	2.18054e-05		BMP1	1.27763	0.000801303
CD200	-1.24372	0.00251458		CXCL16	1.27578	0.00975341
WNT10B	-1.24816	0.000258795		TMSB10	1.27472	0.0333388
XLOC_008402	-1.2521	0.000355723		HSPA1A	1.27354	0.0400637
WDR86	-1.2528	0.00011051		EDEM3	1.27116	1.57413e-06
UNC13A	-1.25501	0.00161149		ANTXR1	1.26845	0.00639285
LOC283737	-1.26004	0.00134537		COL15A1	1.26791	0.0282928
LOC729870	-1.26005	0.000157121		OSTC	1.26756	0.000200035
RGS7	-1.26011	3.41645e-05		LOC729950	1.26676	0.0234793
LOC389023	-1.26061	0.000270687		GDE1	1.26605	0.000566913
MLLT11	-1.26069	0.00243092		AEBP1	1.25965	6.01162e-05
CLSTN3	-1.26085	0.000294924		SGCD	1.25922	0.00285857
CNR1	-1.26149	0.014765		NMB	1.25677	0.0250198
PKP3	-1.27013	0.000133003		BRI3BP	1.25657	0.010502
LOC338797	-1.27047	0.0114454		TGM2	1.25627	0.0424758
VIP	-1.27099	0.000298788		CHUK	1.25418	0.00127195
RFPL1-AS1	-1.27295	9.03042e-05		SYCP2	1.25213	0.00270886
MAGEL2	-1.27361	0.000872597		LEPROTL1	1.2511	8.22163e-06
XLOC_000280	-1.27431	0.00352046		SRR	1.24845	0.00706798
AMPH	-1.27473	0.017052		CDK2AP1	1.2474	0.0222182
PAPL	-1.27685	0.00106363		S100A10	1.247	0.0307291
SDR16C5	-1.28037	0.000426142		CAMK2N1	1.24628	0.00386636
XLOC_l2_001800	-1.28315	7.92305e-05		HEG1	1.24392	0.0406291
SCG5	-1.28352	0.00285172		MIEN1	1.24371	0.00733069
STYK1	-1.28665	0.00017518		BPGM	1.24258	0.00337899
ACOT7	-1.28924	0.00503343		FUCA1	1.23667	0.00358813
ZNF385B	-1.28976	0.00168374		GPC2	1.23582	0.0384118
LOC344967	-1.29307	0.0090362		ANGPTL2	1.23479	0.00598554
SH3GL2	-1.2933	0.00383049		MINPP1	1.2338	0.000623968
MIR7-3HG	-1.29523	0.000693106		GNG11	1.22649	0.0247998
SDIM1	-1.29883	0.000216412		HN1	1.22503	0.0347596
CREG2	-1.29917	0.00170908		PROS1	1.22376	0.000623968
HTR2A	-1.29958	0.000254956		ICMT	1.22369	0.00276548
GLIPR1	-1.30138	0.000525277		ZNF30	1.2208	0.0124253
SOSTDC1	-1.30506	0.0240134		RAB31	1.22034	0.00101125
SLC32A1	-1.30558	0.00227891		POLR2L	1.22007	0.0110624
SMPX	-1.30727	0.000861207		AGPS	1.22006	0.000245384
FBXO16	-1.30747	0.000158075		TSPAN17	1.21976	0.0433276
NPTX2	-1.30893	0.00249417		HAPLN3	1.21835	0.000378641
DACH2	-1.3115	0.00353837		LYPLA1	1.21813	4.01879e-06
FGF12	-1.31231	0.000622233		MGAT4B	1.21702	0.00759176
SYT13	-1.31387	0.00235673		TPST1	1.21665	0.000688698
C7orf52	-1.32013	0.000355651		SBSPON	1.2164	0.00988608
EGR2	-1.32513	0.00172245		GSKIP	1.21575	0.0378968
ZCCHC12	-1.33034	0.00729952		ASPN	1.21356	0.0410048
LOC100129973	-1.3308	7.43987e-05		ZNF708	1.21187	0.0270144
SYNGR3	-1.332	0.00191499		PGAM5	1.21136	0.00241139
CNTNAP2	-1.33308	0.000156927		LIPC	1.2105	0.0483878
C12orf68	-1.3342	0.00277236		NFAM1	1.20824	0.0383936
KCNV1	-1.33529	0.000674443		RCC2	1.20284	0.000987981
SLC30A3	-1.33682	0.00188779		CAPZB	1.20239	0.00418866
KRT222	-1.33907	0.00289035		FAM136A	1.20212	0.00630837
DOCK3	-1.33998	0.00776104		RPIA	1.20046	0.0109339
NEFL	-1.34512	0.000343365		GINS3	1.19944	0.0162877
XLOC_011468	-1.35205	0.0350192		ASTN2	1.19897	0.0442512
OLFM3	-1.35921	0.00483402		ALDH1A2	1.19744	0.0466609
NRIP3	-1.36059	0.00056005		RCBTB2	1.19679	0.00215898
NT5DC3	-1.36371	0.00370757		NACC2	1.19675	0.00315918
SERTM1	-1.36621	0.0129715		ZFP3	1.19634	0.00737229
NUDT11	-1.36692	0.0137163		ADO	1.19593	1.72061e-05
DLX6	-1.36868	0.00173316		ADCY7	1.19494	0.018428
STAT4	-1.36981	3.95255e-05		PDLIM7	1.19413	0.0261936
TAAR5	-1.3717	0.00164631		CYB5A	1.19266	0.0476658
XLOC_012716	-1.37192	0.000839153		BTD	1.19203	0.00666486
FAR2	-1.3749	0.000380404		ZKSCAN4	1.192	0.00358813
SPINK2	-1.37744	0.000243592		NDUFB2	1.19144	0.0150369
GABRG2	-1.3784	0.00169609		CMTM6	1.1911	0.0215637
BEX1	-1.37867	0.00119524		FZD7	1.19081	0.0150066
SLC22A10	-1.3804	0.0136694		GABRA4	1.18894	0.00468821
LOC286002	-1.38306	0.000809393		FYB	1.18835	0.0149742
SYT16	-1.38715	0.000707615		RIPK3	1.18166	0.00850232
LOC727916	-1.38822	0.000122972		SLC38A7	1.18124	0.0208702
GAP43	-1.38881	0.00047626		PNMAL1	1.18059	0.0295152
CTAG1A	-1.39452	0.000872955		SGCB	1.18024	3.84871e-05
SNAP25	-1.39613	0.000572488		SLC25A44	1.17823	0.0085258
FMO6P	-1.39651	0.0312641		NPL	1.17787	0.00918005
STMN2	-1.3982	0.00423958		C1S	1.17707	0.0211604
CCKBR	-1.40365	0.000732668		GTDC1	1.1769	0.0145918
LOC100506274	-1.40475	0.00054228		BOLA3	1.17689	0.0423017
XLOC_007709	-1.4052	0.00114534		TMEM182	1.17545	0.00410992
GAS7	-1.40632	0.000503053		AQP3	1.17542	0.0421615
FBXO40	-1.40667	0.000740584		STIL	1.17495	0.0204516
C1orf173	-1.41156	0.00919845		C1GALT1	1.17403	0.0079544
GAD2	-1.4152	0.000945765		BATF2	1.1732	0.0221212
PRPH2	-1.41827	9.03042e-05		APOL1	1.17246	0.002756
EGFL6	-1.42111	0.00135245		TUBA1B	1.17071	0.00752061
WBSCR17	-1.42295	0.00178682		ZNF304	1.16925	0.00779815
TMEM155	-1.42528	0.00119867		ZBTB3	1.1678	0.0433633
XLOC_004397	-1.42599	9.10514e-06		CTSK	1.16661	0.00316522
GPR158	-1.42961	0.000352552		LINC00607	1.16496	0.0469725
SLC1A6	-1.43316	0.00222254		LOC100506136	1.16338	0.0260466
PABPC1L2A	-1.43389	0.00372411		TAF5	1.16104	0.0147876
SYT4	-1.43418	0.00290654		ZNF552	1.16085	0.0119903
BTBD11	-1.43657	0.00129202		NDUFB1	1.16083	0.00835031
TYRP1	-1.43802	0.00101137		GLDN	1.16015	0.00189311
CAMKK2	-1.43823	2.07128e-06		MED18	1.15849	0.0205104
LOC375295	-1.43991	0.000162475		PON2	1.15711	0.0267441
PVALB	-1.44159	0.00352571		MTERF	1.15604	0.00331108
TPBG	-1.44198	8.34887e-05		PSMA4	1.15453	0.0146667
XLOC_008498	-1.44514	0.000223542		CRELD2	1.1525	0.0156365
UBE2QL1	-1.44514	0.0069234		RTN4RL1	1.15234	0.00145259
CITED1	-1.4481	0.000624736		POLR3G	1.14958	0.0370641
LOC100287082	-1.45022	0.000120266		COL6A1	1.14942	0.0122612
CCT6B	-1.45103	3.67933e-05		CCDC71L	1.14757	0.0316286
LOC100506731	-1.45194	6.61339e-05		NME5	1.14371	0.0368208
OLFM4	-1.45915	0.000553313		TMEM147	1.14154	0.000263258
NECAB1	-1.45989	0.000534061		DCLRE1A	1.14099	0.00303745
SYT5	-1.46362	0.000586318		TEX30	1.14047	0.0424758
PCP4L1	-1.46372	0.00101708		TMEM14A	1.13619	0.0185541
ELAVL4	-1.46423	0.00223825		ATAD5	1.13597	0.00581878
XLOC_l2_003705	-1.46663	0.000931218		SERPINA5	1.13414	0.0116755
PTPN3	-1.46685	0.000171281		IPW	1.13277	0.00190992
GOLT1A	-1.46768	0.000508521		NACC1	1.13232	0.0027408
LOC100507534	-1.46864	0.00937135		ARPC1B	1.13067	0.00462997
GABRA1	-1.47255	0.00242899		ZCCHC5	1.13064	0.0353289
LOC440040	-1.47493	0.000471871		LOC283174	1.12936	0.00292653
ENC1	-1.47645	0.000931218		MAGOH	1.12855	0.0290836
GAD1	-1.48343	0.00086898		ZBTB39	1.126	0.0025693
PVRL3-AS1	-1.48675	0.000104115		BPNT1	1.12599	0.0312498
SLC10A4	-1.48731	0.00210022		SMOC1	1.12573	0.0332208
LOC729264	-1.49008	0.00070575		ELOVL4	1.12534	0.0131179
HAPLN1	-1.4931	0.000370811		NMI	1.12526	0.0226523
ATOH7	-1.49341	0.00103717		MANEA	1.12431	0.00790392
XLOC_003527	-1.50035	9.10514e-06		WDR77	1.12406	0.0030895
ABCC12	-1.50827	4.70407e-05		MORN2	1.12287	0.011577
CDH8	-1.50942	0.00186011		MBNL1-AS1	1.12222	0.0146937
SCG2	-1.51487	0.00763036		PCDHB2	1.12198	0.031447
XLOC_003474	-1.51513	8.26639e-05		SGMS2	1.11848	0.0138448
KDM5D	-1.51746	0.0447536		SLC39A8	1.11816	0.016292
PARM1	-1.52009	0.000743243		GMDS	1.11812	0.025718
LOC100506293	-1.52566	0.00564447		DYSF	1.1165	0.0138448
GABRB2	-1.53957	0.00157596		ZNF486	1.11462	0.0242377
LOC100189589	-1.5476	0.000310546		MAP10	1.11401	0.0142465
OXGR1	-1.55704	0.000257962		SLC39A3	1.11102	0.0124253
SVOP	-1.55744	0.000412408		SLC35A5	1.10991	0.0133804
GNG3	-1.56631	0.000246487		FZD8	1.10926	0.0297679
VSNL1	-1.56952	0.00102825		GLI3	1.1087	0.00276548
CACNG3	-1.57096	0.000298861		FAM58A	1.10804	0.0379213
NEFM	-1.57317	0.000285964		CCDC90A	1.10699	0.000205323
NEUROD6	-1.58247	0.00440007		CROT	1.10589	0.0153748
RSPO2	-1.58618	0.00317683		SLC14A1	1.10585	0.0347053
XLOC_002487	-1.59177	0.00152493		C19orf12	1.10575	0.0103559
TAGLN3	-1.59289	0.00291121		TMEM8A	1.10461	0.0150369
MET	-1.59289	3.95255e-05		PCNA	1.1046	0.00190992
LOC401442	-1.59381	0.000508521		GLRX5	1.10441	0.00736895
ENTPD3	-1.59554	0.000508521		SKA2	1.10424	0.00796097
XLOC_005067	-1.59641	0.000378715		TMEM181	1.10109	0.00261821
RTN1	-1.59736	0.00399607		RFK	1.10047	0.0172064
ZBBX	-1.59739	5.44709e-05		PDIK1L	1.09972	0.0150736
DYNC1I1	-1.60154	0.00147892		FN1	1.09897	0.00672996
LINC00473	-1.60348	9.10514e-06		MCMDC2	1.09455	0.0481002
MLIP	-1.60951	0.000310546		PAK1IP1	1.09411	0.0238258
TAC3	-1.6272	0.00377913		SLC35B2	1.09259	0.0172019
XLOC_007062	-1.62996	0.00638135		IMPAD1	1.09071	0.00066205
NMNAT2	-1.63124	0.000646418		ENTPD7	1.08874	0.00703184
XLOC_013814	-1.63511	0.00790992		NDUFC2	1.08811	0.0146667
45727	-1.6375	0.000167498		TMEM30A	1.0868	0.000169691
LOC100509968	-1.63812	6.66213e-05		TRAPPC13	1.0866	0.000133259
SPON2	-1.63931	3.29183e-08		RPP40	1.08639	0.0412186
C18orf42	-1.64343	0.000461737		TSPAN12	1.08561	0.0325306
PTPN5	-1.64573	0.00182598		IER3IP1	1.08334	0.0263453
XLOC_009005	-1.65215	0.00117166		NDUFA12	1.08206	0.00864715
XLOC_l2_007424	-1.65714	0.000585154		TIMP3	1.0819	0.0173003
XLOC_012537	-1.6573	9.67253e-05		PIGK	1.08168	0.00427538
C3orf80	-1.65907	0.000924952		AGPAT4-IT1	1.08028	0.00270194
SYP	-1.66802	0.00123384		HSPH1	1.07984	0.00959162
GABRD	-1.68107	0.000199152		MED11	1.07838	0.0144539
LRTM2	-1.6852	0.000476787		MFSD1	1.07779	0.00440913
FLJ32063	-1.69488	0.000155594		NUTF2	1.07593	0.0308611
XLOC_006548	-1.70951	7.5545e-05		ZNF267	1.07341	0.00574956
ADCYAP1	-1.7385	3.00703e-05		USP31	1.07164	0.0354255
CALB1	-1.74155	0.00181821		GCA	1.07089	0.020787
PTH2R	-1.74477	0.000301252		EHD3	1.0701	0.00315769
BEX5	-1.74906	0.000150891		EML1	1.06858	0.00873743
PPP1R14C	-1.78095	0.000162049		EMC7	1.06517	0.0408951
MAL2	-1.79394	0.000990708		DPY19L1	1.06479	0.00297614
MYT1L	-1.8458	0.000435935		MTHFD1L	1.06467	0.00344839
LINC00230A	-1.85879	0.00703398		PCDHB13	1.06334	0.0498348
PNOC	-1.87057	0.00026171		FKBP14	1.06304	0.00373396
RBM3	-1.88191	6.34832e-07		PLGRKT	1.06256	0.0251313
C17orf102	-1.91261	9.06773e-05		B4GALT5	1.06212	0.00236933
PCDH8	-1.91307	0.00181423		ZNF28	1.06128	0.00358708
NMU	-1.91361	0.000802289		RCN2	1.05802	0.000491622
CBLN4	-1.91454	0.000155594		TRNP1	1.05788	0.0193688
TAC1	-1.92452	0.00223053		ERI2	1.05681	0.00418636
PRMT8	-1.9646	0.000152243		ATP6AP2	1.05327	0.0271847
FREM3	-1.99028	8.11746e-05		FBXL18	1.05212	0.0107044
CRYM	-2.03159	0.000931218		ATG16L1	1.05003	0.00083353
XLOC_011095	-2.03849	4.38708e-05		TRAK2	1.04639	0.0169409
HSPB3	-2.05009	4.20509e-05		REEP3	1.04625	0.00696945
PCSK1	-2.05825	0.000512148		FAM217B	1.04494	0.00173783
XLOC_006951	-2.17918	1.20749e-05		SCP2	1.04348	0.0356969
PPEF1	-2.25841	2.71779e-05		HNRNPAB	1.04338	0.0103426
CTXN3	-2.27993	8.21538e-06		ZNF761	1.04246	0.029685
SST	-2.32423	0.000931218		GTF3A	1.04041	0.0104649
VGF	-2.39161	1.42754e-05		ARPC1A	1.04026	0.00943382
FRMPD2	-2.57585	6.47271e-06		RAB15	1.04022	0.0262488
CARTPT	-2.81179	6.11672e-08		GTF2E1	1.03933	0.0234966
CRH	-2.96281	5.10712e-05		NAALAD2	1.03829	0.0333096
				RAI14	1.03756	0.0442991
				LASP1	1.03676	0.00283577
				ZWILCH	1.03646	0.0386389
				HSBP1	1.03635	0.000221378
				PCDHB9	1.03521	0.0492206
				GPX8	1.03504	0.00234589
				GAS1	1.0345	0.00683615
				TRAK1	1.03443	0.034713
				NXPE3	1.0332	2.97676e-05
				THBS3	1.0316	0.0285238
				CEP135	1.03046	0.00151731
				CMTM3	1.02861	0.0293333
				DPP3	1.02697	0.0248843
				PFKFB2	1.02623	0.0282462
				SFXN5	1.02621	0.0431585
				TBC1D9	1.02584	0.0362027
				KCTD5	1.02546	0.0112468
				ZNF223	1.02512	0.0458606
				ERLIN1	1.02463	0.0022503
				SLC25A20	1.02364	0.0113981
				PHF5A	1.02283	0.0219388
				UTP11L	1.02217	0.00141694
				WDHD1	1.02151	0.0319259
				PHLDA1	1.02081	0.0319595
				SFT2D3	1.01944	0.00175946
				IKBIP	1.01922	0.0214132
				ZNF354A	1.01782	0.0305554
				PLBD1	1.0168	0.00242472
				ATP6V1E2	1.01489	0.0260466
				UGP2	1.01483	0.00856981
				TMEM2	1.01457	0.0400542
				ROM1	1.01453	0.0472923
				MVB12B	1.01387	0.0327881
				ALDH1B1	1.01325	0.0309431
				LEPREL4	1.01287	0.012948
				RIPK1	1.01259	0.00402706
				ZSCAN32	1.01201	0.0284695
				ERMP1	1.01165	0.0253935
				PCDHB16	1.00978	0.0353793
				FAM98A	1.00939	0.00313401
				C1GALT1C1	1.00906	0.0417988
				LOC100216546	1.0077	0.000132351
				TXNL4A	1.00699	0.0373286
				WIPI1	1.00611	0.00177294
				RAB5C	1.00496	0.025047
				SKP2	1.00491	0.00144304
				GPR161	1.00161	0.0310904
				PPP1CB	-1.00056	0.00789853
				SNHG1	-1.0009	0.00145259
				JHDM1D	-1.00218	0.00241139
				FNBP4	-1.00331	0.00354074
				CRYL1	-1.00401	0.00514288
				KDM5B	-1.00615	0.0075822
				RP1-177G6.2	-1.00644	0.0227399
				FOXD1	-1.00741	0.0185434
				PLIN2	-1.00848	0.00388021
				ATP10D	-1.01083	0.000986716
				OTUB2	-1.01136	0.0141628
				FLYWCH1	-1.01363	0.000200087
				TXLNG	-1.01399	0.0206538
				LOC374443	-1.01521	0.00402706
				SERTAD1	-1.01781	0.0238076
				BTG1	-1.01871	0.0139619
				MAPK7	-1.01885	0.00223226
				MAST2	-1.02122	0.000298001
				ADAMTSL4	-1.02164	0.0271832
				PLCD1	-1.02177	0.0282928
				PLEKHA2	-1.02401	0.0066127
				NARF	-1.02432	2.47656e-05
				RAI1	-1.02438	0.0189751
				ASCC1	-1.02504	0.0216394
				2026-03-03	-1.02524	0.031972
				GGA2	-1.02525	0.000623968
				ARHGEF5	-1.02633	0.00257288
				NDNF	-1.02681	0.0141457
				ZNF609	-1.02801	0.0151654
				RORA	-1.02988	0.0103433
				USP36	-1.0328	0.0216545
				FEM1C	-1.03325	5.19091e-07
				ABL1	-1.03384	0.00241139
				ZNF160	-1.03452	6.06328e-05
				FBXO42	-1.03465	0.000175629
				PRKAB2	-1.03558	0.0035369
				MYO15A	-1.03568	0.0134323
				TESK2	-1.0358	0.00105314
				REM1	-1.03599	0.000712888
				ASL	-1.03614	0.0027706
				IFRD1	-1.03621	0.014497
				TAF9B	-1.03764	0.0448621
				TARS	-1.03857	0.000162594
				TRIM7	-1.04118	3.11821e-05
				CARS	-1.04219	0.00079612
				INSR	-1.04243	0.00629398
				FAM207A	-1.04381	0.0243561
				AMPD3	-1.04456	0.00254374
				BCKDK	-1.04599	0.000451327
				MEF2D	-1.04757	7.29083e-05
				TFE3	-1.04782	0.026155
				ZNF672	-1.05241	0.00672996
				NFATC1	-1.0529	0.00115419
				SVIL	-1.05317	0.00265661
				FAM53B	-1.05379	0.00831174
				SNAPC1	-1.05467	1.16678e-06
				YTHDC1	-1.05522	0.00339404
				MN1	-1.05554	0.0032319
				MIR210HG	-1.05618	0.0454115
				EGLN1	-1.05954	5.93287e-06
				STK39	-1.06266	0.0192013
				FOXJ2	-1.06266	0.0262738
				FOXP2	-1.06464	0.000269686
				FOXD2	-1.06657	0.000491622
				ZNF442	-1.06676	0.00988608
				MYO15B	-1.06696	0.0271847
				GYG1	-1.0673	0.017765
				IER5L	-1.07036	0.0498797
				GPX4	-1.0704	0.0299543
				GAB1	-1.07044	0.00551399
				RERE	-1.07143	1.95108e-08
				SLC39A14	-1.07179	0.0297118
				ZFYVE21	-1.07275	0.00630463
				SLC7A5P2	-1.07342	0.0400542
				SESN1	-1.0741	0.0252926
				TCEAL6	-1.07446	0.0126682
				MMS19	-1.07453	0.00325671
				FP588	-1.07593	0.0126766
				SEMA3B	-1.07751	0.000943203
				HLA-L	-1.07961	0.0410628
				SORL1	-1.08032	0.024089
				IGSF8	-1.08447	0.00666245
				TNFRSF10D	-1.08455	0.0161024
				KBTBD12	-1.08456	0.0497414
				SPEN	-1.08458	0.000170609
				CTC1	-1.08506	0.000132866
				ZNF821	-1.08801	0.00973048
				ERICH1	-1.08913	0.0226051
				NR3C2	-1.08953	0.00275328
				MLL	-1.08996	0.00638194
				GPSM1	-1.09182	0.0108164
				ITGA2B	-1.09234	0.0184927
				BNIP3L	-1.09309	9.40809e-07
				ZNF292	-1.09475	0.00768733
				ADCK3	-1.09617	5.22584e-06
				YARS	-1.09752	0.000187866
				TOM1	-1.09915	0.000558428
				NMNAT3	-1.09967	0.0192894
				THSD4	-1.10153	0.0251737
				LENG1	-1.10176	0.0129023
				ACSF2	-1.10217	0.029327
				C1orf51	-1.10501	0.0245482
				SARS	-1.10737	0.000195716
				MCCC2	-1.10821	0.00975341
				ACAP1	-1.10992	0.0149312
				ZFPM2	-1.11061	0.00689033
				ARRDC2	-1.11115	0.0110101
				MAD1L1	-1.11154	0.00922565
				SIAH2	-1.11231	1.86251e-06
				SYNE3	-1.11399	0.0480002
				DAB2IP	-1.11477	0.0371768
				GRAMD1A	-1.11588	0.0335473
				MED16	-1.11592	0.0272098
				WSB1	-1.11703	0.000837299
				CRY2	-1.12238	0.000256667
				FASN	-1.12246	0.00295466
				TBKBP1	-1.12496	0.00517673
				HSPA4L	-1.12535	0.0192013
				FLT1	-1.12699	0.000831597
				LOC100507217	-1.12821	8.72799e-06
				CDKN1B	-1.12897	0.00129305
				AOX1	-1.12907	0.0177348
				TRABD2B	-1.13163	0.00258421
				BAG3	-1.13187	2.5466e-08
				MOAP1	-1.1338	0.00314267
				SLC25A27	-1.1395	0.00915535
				ELP2	-1.14029	0.000491622
				INPP4B	-1.1419	0.0192894
				NOTCH1	-1.14264	0.00110028
				TOB2	-1.14552	0.00241139
				PDZRN3	-1.1477	0.0252926
				TBC1D10A	-1.14862	0.0059636
				IRF2BPL	-1.14946	0.00809928
				EFHD1	-1.14987	0.011938
				HOXA3	-1.152	0.00274768
				NXT1	-1.15539	3.94164e-05
				ASH1L-AS1	-1.15606	0.0334673
				ZNF703	-1.15608	0.0176052
				ADPRM	-1.15707	0.00025728
				RBM22	-1.15714	0.00349931
				PIP5KL1	-1.16076	0.0204116
				DCXR	-1.16295	0.00247474
				TULP3	-1.16346	0.0294559
				NUDT18	-1.1637	0.014497
				CASZ1	-1.1646	0.0472923
				PARD3	-1.16515	0.00946446
				EEPD1	-1.16857	0.00815962
				MGEA5	-1.1687	3.49406e-05
				CACNB3	-1.17303	0.00101767
				SCAND2P	-1.17496	0.00320434
				CNNM2	-1.17527	0.00315918
				TWIST2	-1.17569	0.0370257
				PPP1R13B	-1.17622	0.000568497
				APBB1	-1.17728	2.05738e-06
				FOXN3	-1.17847	7.20138e-07
				IFT122	-1.17856	0.00029531
				ECE1	-1.18233	0.000623968
				FNBP1	-1.18354	0.0003263
				EGFR	-1.18397	0.00811537
				BCL7A	-1.18443	0.0249378
				DOT1L	-1.18781	0.0126333
				ARRDC3	-1.18916	0.0267361
				ANKS1B	-1.19154	0.00104491
				ARHGEF37	-1.19493	0.0332687
				C4orf47	-1.19509	0.0226523
				HERC3	-1.20068	0.025718
				ARHGEF2	-1.20275	3.46736e-06
				LRP5	-1.20339	0.0276811
				DNAJC6	-1.20674	0.00315918
				INHA	-1.21184	0.0386158
				SMCR7	-1.21405	0.000541193
				CORIN	-1.21426	0.0380657
				ITGA5	-1.21465	0.00127088
				LONP1	-1.21493	4.11731e-06
				VAMP1	-1.21686	0.0270988
				TUFT1	-1.21693	0.00216422
				PNPLA2	-1.2181	0.000158588
				DENND3	-1.22195	0.00484405
				LSM14B	-1.22248	0.000197652
				SLC2A3	-1.22342	0.0162876
				MIDN	-1.22625	0.000307196
				AARS	-1.22695	0.00275534
				SYNE2	-1.22719	0.0211604
				SPRY4	-1.22749	0.00600591
				SREBF1	-1.22807	0.0209083
				NPAS2	-1.22844	0.000313119
				NDRG1	-1.22951	2.802e-05
				PEBP4	-1.23058	0.0127351
				WDR5B	-1.23265	0.00247487
				SMO	-1.23373	0.000670384
				PCLO	-1.23682	0.00545851
				RNF144B	-1.23754	0.00143937
				HOXA11	-1.23946	0.000947441
				C15orf39	-1.2412	0.00655908
				C20orf111	-1.24143	0.00152028
				PRKAA2	-1.24245	0.000207276
				TNIP1	-1.24393	0.00057696
				LOC100129794	-1.24724	0.0110339
				RASSF1	-1.24994	5.2923e-10
				HOXA11-AS	-1.25016	0.0361369
				TMBIM1	-1.25229	6.91758e-05
				LOC150381	-1.2544	0.00873743
				MLLT3	-1.25599	0.00285857
				RGS6	-1.25826	0.0398724
				MGLL	-1.25851	0.000987981
				PTPN22	-1.2604	1.54021e-05
				BCR	-1.26213	0.000293378
				PHF3	-1.26377	0.0194586
				KCND3	-1.26624	0.0273151
				RASSF5	-1.26724	0.00517421
				TPRG1	-1.26816	0.0278461
				CSNK1E	-1.26855	6.96804e-05
				WEE1	-1.2707	0.000275138
				GGTA1P	-1.27119	0.0316918
				TSKU	-1.2714	0.00565748
				MOV10	-1.27185	0.0142149
				PHF21A	-1.27199	3.39752e-07
				ADCY2	-1.27569	0.00290992
				SBDS	-1.27601	0.00472631
				PCK2	-1.27684	6.06328e-05
				INF2	-1.27822	0.00128565
				FAM13A	-1.28004	0.00153537
				OSBPL5	-1.28183	0.00572177
				SBF2-AS1	-1.28312	0.0116196
				RNMT	-1.28479	3.50442e-09
				AFAP1L2	-1.28507	0.0251621
				TES	-1.28517	0.00747704
				LOC113230	-1.28521	0.00291558
				ST3GAL5	-1.28657	0.0106671
				SMOX	-1.28773	0.00457323
				ASS1	-1.28862	0.00107498
				RNF24	-1.29228	0.00077822
				NCOR2	-1.29231	0.000332364
				CA11	-1.29445	0.00481627
				CCDC28A	-1.29479	0.00805966
				LAMA2	-1.29606	0.0159997
				ABTB1	-1.30069	0.00113273
				ZNF628	-1.30152	0.0114614
				LOC339874	-1.30218	0.0251557
				GRPEL1	-1.30917	1.59064e-05
				DPH3P1	-1.31048	0.0234121
				ZMIZ1	-1.31318	1.8806e-05
				NFKBIL1	-1.31461	0.00621728
				LPIN1	-1.31466	0.00367744
				PRKD2	-1.31744	9.76143e-10
				FAM115C	-1.31803	0.000457859
				FLJ43663	-1.31981	0.00134804
				GPRC5B	-1.32156	0.0179223
				SPSB2	-1.32406	0.00349931
				GSE1	-1.32806	0.000998934
				KIAA0355	-1.32872	0.0084317
				CYP26B1	-1.32971	0.0134323
				LOC100134229	-1.33153	0.0137704
				ZNF385C	-1.33246	0.0241164
				KBTBD11	-1.33638	4.01879e-06
				RYBP	-1.33758	1.49904e-06
				KLF5	-1.33914	0.00183924
				STRA6	-1.34485	0.0146667
				VPS37D	-1.34505	0.00752466
				GPRC5C	-1.34609	0.0402518
				BAIAP2	-1.3461	2.12165e-05
				BCL6	-1.34679	6.67441e-05
				GRASP	-1.34769	0.0123403
				JMJD6	-1.34796	4.58271e-13
				MIR3650	-1.34915	0.0189751
				GPR146	-1.34927	0.0048356
				SCNN1A	-1.34992	0.0347946
				GBP2	-1.35241	1.07604e-05
				RRAGD	-1.35244	0.000400135
				WDFY2	-1.35502	0.000227424
				MAFK	-1.35536	0.0497398
				GADD45A	-1.35757	0.00116608
				YEATS2	-1.36577	0.000562403
				NINJ1	-1.36644	0.00264163
				LOC100129917	-1.37108	0.0307154
				GPER	-1.37475	0.000256464
				KDM6B	-1.37718	0.00145259
				PMS2CL	-1.38215	1.89266e-05
				CALCOCO1	-1.38416	0.000623968
				UAP1L1	-1.38422	0.00101767
				ZHX2	-1.38749	0.00188057
				SBDSP1	-1.38764	4.81567e-05
				FOXO3	-1.38787	0.00134804
				TUBA8	-1.38834	0.0160085
				FAM162A	-1.38945	7.61707e-09
				CEP250	-1.39131	0.000128296
				GRK5	-1.39638	0.000152233
				SIK2	-1.39828	0.000264632
				TICAM1	-1.40142	0.00418866
				LOC100505716	-1.4031	0.0324938
				PANX2	-1.40327	0.000659785
				JUP	-1.40548	0.00291222
				ATP8A1	-1.40578	0.00264525
				ALDH3A2	-1.40689	6.60874e-09
				PROSER2	-1.41211	0.000145737
				FBXO32	-1.41354	0.000447226
				WDR62	-1.41364	0.00369549
				AKNA	-1.41507	0.00402398
				TNS1	-1.41554	0.00219152
				ELL2	-1.41575	0.0161119
				ID2	-1.41638	6.04507e-07
				FN3K	-1.4188	0.00349931
				CCNL1	-1.42092	4.33133e-05
				RAB20	-1.42228	0.0035089
				UBTD1	-1.42743	8.71638e-05
				CEP95	-1.43005	0.000185018
				C5orf4	-1.43422	0.00241139
				HLA-J	-1.43525	0.000342492
				PARM1	-1.43649	0.00950351
				SLC43A2	-1.4368	0.0107178
				CEBPB	-1.43716	0.000195716
				METRNL	-1.43738	0.00560557
				ERF	-1.43888	0.0235491
				PELO	-1.44021	2.88645e-10
				FHDC1	-1.44044	0.00661902
				DNAJB9	-1.44102	0.000798023
				STX11	-1.44118	0.000441421
				C9orf72	-1.44249	0.00100082
				KLF9	-1.44556	0.000504472
				PNPLA7	-1.44657	0.00315918
				CLK3	-1.44705	1.80779e-07
				PKD1	-1.45034	0.0178506
				CTIF	-1.45124	3.81752e-07
				CHD5	-1.45157	0.00402396
				CKB	-1.45295	0.0165573
				ZBTB7B	-1.45346	0.00285722
				CXCR7	-1.45711	0.00328451
				RELA	-1.45762	0.000243006
				SSTR5-AS1	-1.45787	0.0221179
				FGD5	-1.45968	2.19639e-05
				PPM1J	-1.46141	0.0125724
				ALDH2	-1.46403	0.000477794
				TIPARP	-1.47017	0.0241299
				CYP3A5	-1.47076	0.0213047
				PPP4R4	-1.47088	3.11971e-05
				RAMP1	-1.47292	0.0261936
				FXYD1	-1.47357	0.011577
				RPS16P5	-1.47406	0.00311857
				KLF4	-1.47503	0.000100486
				ARHGAP10	-1.47558	0.00123836
				NAT6	-1.47642	0.0472923
				ARID5B	-1.47824	0.0173617
				TLE3	-1.47888	0.000180035
				NAV2	-1.479	0.0136208
				NCK1	-1.47906	4.69404e-07
				MATN1-AS1	-1.48087	0.010502
				SERPINA10	-1.48174	0.0258659
				IRF1	-1.48288	0.00472631
				JMY	-1.48633	0.000213521
				PPME1	-1.48942	0.00599479
				PRDM16	-1.49236	0.00205271
				NHSL2	-1.4953	0.0182422
				PIEZO2	-1.49705	0.00479192
				CCNG2	-1.49882	1.07622e-05
				ORAI3	-1.50373	0.000737937
				PPP1R3E	-1.50432	0.00388021
				ANKZF1	-1.5052	1.33672e-07
				MRPL39	-1.5062	0.0386158
				RELT	-1.50791	0.000992692
				RAP1GAP	-1.50839	0.0204116
				FAM84B	-1.51103	0.000166699
				CCNB1IP1	-1.51133	0.0037066
				INPP5D	-1.51416	0.0408951
				PGF	-1.51803	0.00022217
				PHLDB3	-1.51814	0.00178977
				PALM	-1.51889	0.000700841
				TSPYL2	-1.51934	2.17027e-05
				MYC	-1.52024	0.0143598
				PIM3	-1.52043	0.000162307
				SNX33	-1.52135	0.035768
				HERPUD1	-1.52227	1.18574e-09
				CDKN1C	-1.52427	4.35169e-08
				INSIG1	-1.52807	0.00974957
				CHAC1	-1.53018	0.00432738
				ABHD4	-1.53029	0.00393111
				OXNAD1	-1.53482	0.0197385
				GABARAPL1	-1.54286	0.00349931
				L3MBTL4	-1.54857	0.000729495
				FAM210A	-1.55039	3.21612e-12
				IRF2BP2	-1.55345	6.2983e-16
				NEAT1	-1.55504	1.3824e-05
				FBXO31	-1.55706	1.58221e-06
				TLN2	-1.55713	3.03099e-05
				PTP4A3	-1.55795	0.00291388
				NECAB3	-1.55807	0.0002394
				HSPB7	-1.56129	0.00501852
				PITX1	-1.56344	0.00126659
				ZNF296	-1.56356	0.0271847
				OGFR	-1.56376	0.000400135
				RPS27	-1.56397	0.0103804
				RSG1	-1.56546	0.00313486
				CSDC2	-1.56686	0.0328967
				LOC100126784	-1.56811	0.0156365
				CSNK1D	-1.57706	3.16075e-07
				FOXD2-AS1	-1.57808	4.32685e-06
				ASNS	-1.5794	0.000162538
				PTPRU	-1.58062	1.75812e-10
				VLDLR	-1.58099	0.00190992
				IDI2-AS1	-1.58596	0.00135819
				SLC7A5	-1.5915	0.00306974
				RIOK3	-1.59168	1.92152e-07
				SHMT2	-1.59179	2.10253e-05
				SPAG4	-1.5939	0.000114676
				SASH1	-1.59529	9.9442e-10
				RBPMS2	-1.59577	1.20209e-07
				CERK	-1.59583	5.03093e-06
				PDK1	-1.59943	2.9308e-06
				CEBPG	-1.60204	1.30382e-11
				LZTS2	-1.6048	0.0238258
				EGR1	-1.60483	0.00273774
				TRIM29	-1.60759	0.0136067
				LDHD	-1.61192	9.66045e-05
				PER2	-1.61366	0.00738986
				BEX2	-1.61498	0.0275725
				CECR5	-1.61935	1.62799e-06
				DSE	-1.61984	0.00243287
				AKAP12	-1.62076	7.23861e-09
				PXN-AS1	-1.62366	0.00630463
				KCNK5	-1.62556	0.00186457
				PDXP	-1.6305	0.00591312
				PLEKHG2	-1.63172	0.000623968
				ATG2A	-1.63411	0.00349931
				RCOR2	-1.63546	0.000785878
				SH3BP5	-1.63843	0.00930021
				PDLIM4	-1.63962	6.27917e-08
				SMTN	-1.64082	1.10352e-05
				SLC16A3	-1.64422	1.03326e-05
				LOC148696	-1.65422	0.0079544
				CLUHP3	-1.66169	0.0068789
				SLC30A2	-1.66303	0.0323038
				HIST1H1C	-1.66463	0.00247474
				KDM3A	-1.6655	0.0016808
				NYAP1	-1.66975	0.0011494
				ING1	-1.67148	1.04557e-18
				WWP2	-1.67482	6.61874e-05
				MPP2	-1.68176	1.83499e-06
				UBC	-1.68987	1.11031e-13
				OSBPL10-AS1	-1.69338	0.0328272
				JUNB	-1.69867	1.07622e-05
				JPH1	-1.6989	0.026437
				MT1X	-1.70438	0.0263453
				PIGA	-1.70505	0.00333766
				HIST2H2AB	-1.70607	0.00465729
				CTH	-1.7068	8.25077e-05
				EPN2-IT1	-1.7072	0.0107322
				SSTR5	-1.70783	0.00541668
				ZBTB16	-1.70822	0.0165001
				LOC100129617	-1.71453	0.0328603
				ABLIM1	-1.71553	3.81752e-07
				VPS37B	-1.72599	0.000659977
				CDA	-1.7265	0.00186278
				EMC9	-1.72747	5.17161e-08
				PAIP2B	-1.73701	0.000227424
				FOXI2	-1.73897	0.0263453
				VTN	-1.74295	0.00885691
				IRS2	-1.74692	1.61592e-09
				SULT1C4	-1.75008	0.00345803
				C9orf173	-1.75119	0.0258944
				EIF4EBP1	-1.75226	0.0010709
				IER5	-1.75247	0.00391339
				HIP1R	-1.75645	2.37367e-05
				PALD1	-1.76526	0.0030959
				KLF15	-1.77173	0.00703184
				PRKAG2	-1.77697	0.000114676
				SNORD38A	-1.77866	0.0178616
				SLC2A1-AS1	-1.78373	0.00103839
				PIM2	-1.78852	3.11553e-07
				ODF3	-1.79123	0.0378968
				H1FX	-1.79139	6.08758e-05
				TBC1D2B	-1.79793	0.000416881
				CLDND2	-1.79946	5.03385e-05
				RORC	-1.80316	0.00029531
				DAPK2	-1.8034	5.14163e-05
				FAM205A	-1.80377	0.0285947
				TFCP2L1	-1.80593	0.00612463
				PLEKHA7	-1.80779	0.000800291
				ELMSAN1	-1.81974	1.45267e-05
				TBX4	-1.82393	0.00142791
				PPP1R3C	-1.82477	3.11553e-07
				BCKDHA	-1.82631	2.82936e-05
				F13A1	-1.82688	0.000434903
				SLC6A16	-1.82948	0.00525103
				PAK3	-1.8298	0.0114514
				MRPL23-AS1	-1.82988	0.0412335
				SLC3A2	-1.83326	9.83512e-06
				TCTE1	-1.83336	0.00257643
				PIM1	-1.83847	0.0136737
				ZFP36	-1.84059	1.74998e-05
				MLXIP	-1.84172	4.56471e-05
				BCOR	-1.8443	2.84008e-13
				N4BP2L1	-1.84796	1.66697e-05
				SPRY1	-1.8497	1.28801e-05
				SLCO2A1	-1.85107	0.00859449
				NR4A2	-1.8549	0.00151731
				EFNA1	-1.85703	6.61874e-05
				STK32B	-1.86309	1.60375e-05
				KIAA1462	-1.86628	0.00112395
				THRA	-1.87452	1.69186e-05
				PSRC1	-1.87859	0.00058126
				HIST1H2AK	-1.88029	0.00842882
				HIF3A	-1.88873	0.00405334
				KRBA1	-1.89285	1.00326e-07
				PNRC1	-1.89361	0.000208021
				KIAA1683	-1.90515	0.000378641
				CCL28	-1.9056	0.00948044
				RHOB	-1.90712	4.01879e-06
				ANGPTL7	-1.9104	0.00600591
				GYS1	-1.91077	7.38303e-05
				PER1	-1.91236	6.00548e-06
				PPP1R15A	-1.91872	1.48116e-05
				EPN2-AS1	-1.92042	0.0063938
				FOXA3	-1.92498	0.00285857
				GPRC5A	-1.93105	1.59064e-05
				ULK1	-1.93348	7.05152e-06
				SOX13	-1.94146	6.81892e-05
				LOC100507156	-1.95085	0.0110101
				EGLN3	-1.97004	7.06021e-11
				ENO2	-1.98677	7.28364e-09
				BHLHE41	-1.99303	2.99882e-07
				GYLTL1B	-1.9952	0.00101125
				TMEM88	-2.00069	0.00209683
				ZNF395	-2.00282	1.04557e-18
				LOC100506801	-2.00417	0.0243758
				LOC100129722	-2.00918	0.000320181
				HERC5	-2.01062	0.000284631
				ETS2	-2.02405	2.7684e-16
				PDZRN4	-2.02607	0.00301938
				KCNK7	-2.02967	0.00703184
				SH3TC1	-2.03468	0.0121953
				LAMC3	-2.0359	0.000610507
				HMGB2	-2.03785	3.75389e-07
				PPFIA4	-2.04162	9.15001e-07
				SLC2A1	-2.04542	4.271e-06
				LOC100188947	-2.04808	0.000122264
				CITED2	-2.05234	6.1271e-08
				C10orf10	-2.05444	8.43321e-06
				FAM160A1	-2.05561	3.32453e-05
				SLC37A2	-2.05859	8.72277e-09
				SMIM3	-2.05958	5.62288e-07
				MYZAP	-2.06064	0.0021456
				GPT2	-2.0659	1.27188e-15
				SAP30	-2.06995	9.30464e-09
				BEND5	-2.07053	1.54722e-07
				CACNA1H	-2.07344	0.0137417
				ADAMTSL2	-2.08025	0.000383685
				C11orf35	-2.08837	0.00273774
				RNU4ATAC	-2.09121	0.00386481
				NOD2	-2.09918	0.000378641
				C1orf87	-2.10059	0.0208315
				JUN	-2.11083	7.61025e-05
				ITPKC	-2.11328	0.000126333
				TBX5	-2.13126	0.00253063
				SLC5A10	-2.13696	3.33367e-06
				RASSF7	-2.15505	2.73161e-08
				KLF2	-2.15769	0.000683502
				BRE-AS1	-2.16599	0.00275534
				HIST1H1E	-2.16789	0.00154244
				STAC2	-2.17019	1.02067e-05
				VIPR1	-2.17755	0.00026624
				TINAGL1	-2.18114	8.43321e-06
				ZFAND5	-2.18484	0.000497612
				VIT	-2.18619	0.000193979
				SLC6A8	-2.18979	9.1806e-09
				ACADL	-2.19351	0.000224547
				LOC554223	-2.1971	8.72232e-05
				SH3D21	-2.20472	0.00139132
				BNIP3	-2.23875	1.11847e-09
				GPX3	-2.23949	0.00058126
				KLF10	-2.2466	1.1634e-11
				EGR3	-2.24687	0.00118579
				ARNTL	-2.27471	1.49904e-06
				AVPI1	-2.27553	3.16512e-07
				CLDN5	-2.29348	0.00313401
				MXI1	-2.30243	1.46242e-13
				SOX9	-2.30266	8.55643e-15
				IL6R	-2.30267	0.000263561
				DHRS3	-2.3047	1.62767e-13
				BTG2	-2.31238	3.37968e-08
				ANKRD37	-2.3167	0.00142791
				ATF3	-2.31697	0.000369319
				IER2	-2.32095	8.16705e-06
				MKNK2	-2.3381	7.20138e-07
				MLLT4-AS1	-2.34412	1.1274e-08
				STC2	-2.35644	5.68593e-06
				PCK1	-2.39183	0.000593323
				LONRF3	-2.39378	3.13619e-07
				ELF3	-2.39505	1.70075e-05
				ADSSL1	-2.42032	1.0033e-11
				KIT	-2.42608	1.61279e-05
				TUBB4B	-2.42617	1.348e-10
				GAB2	-2.42749	1.6075e-06
				FAM43A	-2.42872	1.54021e-05
				ITGB4	-2.42996	7.95392e-05
				MAOA	-2.43615	0.0133905
				SLC47A1	-2.44033	1.11789e-08
				RARA	-2.45146	3.323e-14
				MIR3609	-2.45362	0.0119587
				C22orf26	-2.45923	0.000202655
				TXNIP	-2.48365	1.09177e-05
				MTFP1	-2.4943	1.06764e-09
				HES1	-2.50486	3.20856e-12
				PFKFB3	-2.52699	7.60439e-23
				DDIT3	-2.53544	9.77988e-24
				ITPRIP	-2.54826	2.20118e-07
				ANGPTL4	-2.56531	3.24891e-07
				TMOD1	-2.56536	0.00173153
				RNF39	-2.57493	5.08717e-08
				NFIL3	-2.57979	2.21489e-08
				FOXC2	-2.58922	0.00635636
				HPN	-2.59145	0.017218
				GADD45B	-2.5956	2.44231e-08
				RXFP4	-2.61198	0.000987324
				DHRS13	-2.61594	5.70567e-11
				TSC22D3	-2.61677	0.00313401
				F2RL3	-2.62996	0.000831597
				C19orf35	-2.63922	1.69186e-05
				CSRNP1	-2.67845	5.85271e-11
				FAM83G	-2.68157	8.57143e-06
				ALDH1L1	-2.68369	1.49904e-06
				VEGFA	-2.71275	6.78538e-12
				ATOH8	-2.71905	1.0609e-07
				HK2	-2.72089	2.93603e-17
				BHLHE40	-2.73598	7.9862e-14
				MAFF	-2.73699	5.80612e-17
				NR1D1	-2.74131	3.06021e-11
				CDKN1A	-2.79225	9.12252e-08
				SESN2	-2.82418	1.00629e-10
				LOC399715	-2.87813	7.12556e-06
				ERRFI1	-2.88871	3.61823e-13
				PFKFB4	-2.88958	7.46964e-08
				FOSL2	-2.90707	2.48125e-08
				MYO7A	-2.93294	5.83094e-11
				DUSP2	-2.94075	0.00391339
				SIK1	-2.99604	8.57143e-06
				LOC143666	-3.02164	4.4429e-18
				OPTC	-3.14042	1.96208e-09
				CISH	-3.14275	7.60439e-23
				TOB1	-3.15029	3.56503e-11
				HSD11B2	-3.17475	0.000191741
				FAM166A	-3.32014	4.121e-07
				DDIT4	-3.37299	5.85271e-11
				RND1	-3.42125	0.00013249
				HILPDA	-3.46211	4.22828e-13
				SLC38A3	-3.54387	4.21563e-17
				ADM	-4.14469	4.4429e-18

## Sheet: Enrichment-S2
ID	pathway_name	GeneRatio	BgRatio	pvalue	p.adjust	qvalue	geneID	gene_number	Enrichment.Score	Fold.Enrichment	type
GO:0043618	regulation of transcription from RNA polymerase II promoter in response to stress	3/54	47/18723	0.000336146	0.170201	0.152988	HSPA1A/BAG3/EGR1	3	3.47347	22.1312	BP
GO:0098883	synapse pruning	2/54	11/18723	0.000441637	0.170201	0.152988	C1QC/C1QB	2	3.35493	63.0404	BP
GO:0043620	regulation of DNA-templated transcription in response to stress	3/54	53/18723	0.000479737	0.170201	0.152988	HSPA1A/BAG3/EGR1	3	3.319	19.6258	BP
GO:0097201	negative regulation of transcription from RNA polymerase II promoter in response to stress	2/54	12/18723	0.000528985	0.170201	0.152988	HSPA1A/BAG3	2	3.27656	57.787	BP
GO:0150146	cell junction disassembly	2/54	21/18723	0.00165536	0.325426	0.292515	C1QC/C1QB	2	2.78111	33.0212	BP
GO:0045649	regulation of macrophage differentiation	2/54	24/18723	0.0021636	0.325426	0.292515	C1QC/INHA	2	2.66482	28.8935	BP
GO:0070841	inclusion body assembly	2/54	24/18723	0.0021636	0.325426	0.292515	HSPA1A/BAG3	2	2.66482	28.8935	BP
GO:0045638	negative regulation of myeloid cell differentiation	3/54	90/18723	0.00223162	0.325426	0.292515	C1QC/INHA/ZFP36	3	2.65138	11.5574	BP
GO:0007205	protein kinase C-activating G protein-coupled receptor signaling pathway	2/54	28/18723	0.00294141	0.325426	0.292515	GAP43/CISH	2	2.53144	24.7659	BP
GO:0045637	regulation of myeloid cell differentiation	4/54	210/18723	0.00313796	0.325426	0.292515	C1QC/HSPA1A/INHA/ZFP36	4	2.50335	6.60423	BP
GO:0062023	collagen-containing extracellular matrix	10/53	425/19550	1.79462e-07	2.27917e-05	1.85129e-05	S100A8/C1QC/C1QB/TGFBI/S100A4/FGF9/HAPLN1/AEBP1/S100A10/ANGPTL4	10	6.74603	8.67925	CC
GO:0072562	blood microparticle	4/53	146/19550	0.000657884	0.0417756	0.033933	C1QC/C1QB/HSPA1A/ANGPTL4	4	3.18185	10.106	CC
GO:0031941	filamentous actin	2/53	31/19550	0.00318854	0.102916	0.083595	PDLIM4/SMTN	2	2.49641	23.7979	CC
GO:0005884	actin filament	3/53	114/19550	0.00365943	0.102916	0.083595	GAS7/PDLIM4/SMTN	3	2.43659	9.70705	CC
GO:0016235	aggresome	2/53	35/19550	0.0040518	0.102916	0.083595	HSPA1A/BAG3	2	2.39235	21.0782	CC
GO:0150034	distal axon	4/53	294/19550	0.00823177	0.155364	0.126197	TUBB3/BASP1/GAP43/NPFF	4	2.08451	5.01861	CC
GO:0043204	perikaryon	3/53	158/19550	0.00902919	0.155364	0.126197	GAP43/NPFF/ENO2	3	2.04435	7.00382	CC
GO:0030426	growth cone	3/53	177/19550	0.0122713	0.155364	0.126197	TUBB3/BASP1/GAP43	3	1.91111	6.252	CC
GO:0001917	photoreceptor inner segment	2/53	64/19550	0.0130582	0.155364	0.126197	INHA/ENO2	2	1.88412	11.5271	CC
GO:0030427	site of polarized growth	3/53	183/19550	0.0134167	0.155364	0.126197	TUBB3/BASP1/GAP43	3	1.87235	6.04702	CC
GO:0050786	RAGE receptor binding	2/54	10/18368	0.00037603	0.0676854	0.0589773	S100A8/S100A4	2	3.42478	68.0296	MF
GO:0003779	actin binding	6/54	441/18368	0.00180463	0.115573	0.100704	ANLN/S100A4/ENC1/GAS7/PDLIM4/SMTN	6	2.74361	4.62787	MF
GO:0048306	calcium-dependent protein binding	3/54	88/18368	0.00220932	0.115573	0.100704	S100A8/S100A4/S100A10	3	2.65574	11.596	MF
GO:0048018	receptor ligand activity	6/54	487/18368	0.00296242	0.115573	0.100704	SPP1/FGF9/INSL3/SEMA3D/NPFF/INHA	6	2.52835	4.19074	MF
GO:0030546	signaling receptor activator activity	6/54	495/18368	0.00321035	0.115573	0.100704	SPP1/FGF9/INSL3/SEMA3D/NPFF/INHA	6	2.49345	4.12301	MF
GO:0005179	hormone activity	3/54	122/18368	0.00554132	0.166239	0.144852	INSL3/NPFF/INHA	3	2.25639	8.3643	MF
GO:0031072	heat shock protein binding	3/54	129/18368	0.00646591	0.166266	0.144875	HSPA1A/BAG3/ZFP36	3	2.18937	7.91042	MF
GO:0050840	extracellular matrix binding	2/54	56/18368	0.0118036	0.241951	0.210823	TGFBI/SPP1	2	1.92799	12.1481	MF
GO:0005201	extracellular matrix structural constituent	3/54	172/18368	0.014114	0.241951	0.210823	TGFBI/HAPLN1/AEBP1	3	1.85035	5.93282	MF
GO:0005518	collagen binding	2/54	69/18368	0.0175502	0.241951	0.210823	TGFBI/AEBP1	2	1.75572	9.85937	MF
hsa05020	Prion disease	5/27	278/9396	0.00103418	0.09411	0.0881771	C1QC/TUBB3/C1QB/HSPA1A/EGR1	5	2.98541	6.25899	KEGG
hsa04148	Efferocytosis	3/27	157/9396	0.00997635	0.318148	0.298091	C1QC/C1QB/DUSP2	3	2.00103	6.64968	KEGG
hsa00010	Glycolysis / Gluconeogenesis	2/27	67/9396	0.0156744	0.318148	0.298091	ENO2/PCK1	2	1.80481	10.3881	KEGG
hsa03320	PPAR signaling pathway	2/27	76/9396	0.0198874	0.318148	0.298091	PCK1/ANGPTL4	2	1.70142	9.15789	KEGG
hsa05133	Pertussis	2/27	78/9396	0.0208815	0.318148	0.298091	C1QC/C1QB	2	1.68024	8.92308	KEGG
hsa04382	Cornified envelope formation	3/27	217/9396	0.0236298	0.318148	0.298091	S100A8/S100A4/S100A10	3	1.62654	4.81106	KEGG
hsa04610	Complement and coagulation cascades	2/27	88/9396	0.0261553	0.318148	0.298091	C1QC/C1QB	2	1.58244	7.90909	KEGG
hsa05150	Staphylococcus aureus infection	2/27	102/9396	0.0343425	0.318148	0.298091	C1QC/C1QB	2	1.46417	6.82353	KEGG
hsa05132	Salmonella infection	3/27	251/9396	0.034352	0.318148	0.298091	TUBB3/S100A10/PAK3	3	1.46405	4.15936	KEGG
hsa05142	Chagas disease	2/27	103/9396	0.0349613	0.318148	0.298091	C1QC/C1QB	2	1.45641	6.75728	KEGG

## Sheet: Abundance test-S3
OA								AD
celltype	n_donors_group1	n_donors_group2	median_group1	median_group2	p.value	FDR		celltype	n_donors_group1	n_donors_group2	median_group1	median_group2	p.value	FDR
RepC_1	2	15	0.15026	0.205846	0.601845	0.694437		oligodendrocyte_1	8	7	0.268969	0.231969	0.325271	0.938589
preHTC_1	2	15	0.0411902	0.147262	0.0306542	0.114953		astrocytes_1	8	7	0.104909	0.0772908	0.862187	1
RegC_1	2	15	0.132212	0.0752635	0.412278	0.618417		excitatory_neuron_1	8	7	0.0690047	0.0927848	0.385418	0.938589
ProC_1	2	15	0.0779128	0.0639934	0.502335	0.627919		excitatory_neuron_2	8	7	0.0481842	0.0768356	0.148011	0.938589
FC_1	2	15	0.00319953	0.0449808	0.0306542	0.114953		inhibitory_neuron_1	8	7	0.0617302	0.0617529	0.862187	1
EC_1	2	15	0.132124	0.126743	0.823063	0.881854		inhibitory_neuron_2	8	7	0.0514751	0.0493224	1	1
HomC_1	2	15	0.11269	0.0491863	0.0306542	0.114953		excitatory_neuron_3	8	7	0.0528173	0.0484325	0.862187	1
HomC_2	2	15	0.144555	0.0642939	0.0306542	0.114953		microglia_1	8	7	0.0565596	0.0446719	0.953857	1
preHTC_2	2	15	0.031183	0.0665285	0.205118	0.384596		inhibitory_neuron_3	8	7	0.0407029	0.0519054	0.325271	0.938589
preFC_1	2	15	0.048583	0.0443626	1	1		excitatory_neuron_4	8	7	0.0342651	0.0322883	0.862187	1
ProC_2	2	15	0.0533699	0.00624766	0.205118	0.384596		excitatory_neuron_5	8	7	0.0262801	0.0183128	0.224313	0.938589
HTC_1	2	15	0.071777	0.0450862	0.502335	0.627919		inhibitory_neuron_4	8	7	0.0226885	0.0273137	0.271589	0.938589
InfC_1	2	15	4.84402e-05	0.00249906	0.0524874	0.156019		excitatory_neuron_6	8	7	0.0250124	0.0165377	0.602524	1
FC_2	2	15	0.000706729	0.00419551	0.0624074	0.156019		inhibitory_neuron_5	8	7	0.0174882	0.0248993	0.148011	0.938589
preInfC_1	2	15	0.000188792	0.00114811	0.329582	0.549304		excitatory_neuron_7	8	7	0.00953825	0.022508	0.0728489	0.938589
								excitatory_neuron_8	8	7	0.0165798	0.016238	0.451913	0.938589
								excitatory_neuron_9	8	7	0.016439	0.0104352	1	1
								endothelial_cell_1	8	7	0.0105834	0.00819936	0.52445	1
								astrocytes_2	8	7	0.0098386	0.0101286	1	1
								excitatory_neuron_10	8	7	0.00649334	0.00731067	0.451913	0.938589
								excitatory_neuron_11	8	7	0.00815974	0.00525624	0.862187	1
								oligodendrocyte_2	8	7	0.00621913	0.00584795	0.862187	1
								excitatory_neuron_12	8	7	0.00372748	0.00513502	0.271589	0.938589
								excitatory_neuron_13	8	7	0.00461036	0.00528367	0.602524	1
								inhibitory_neuron_6	8	7	0.00238636	0.00268587	0.685443	1
								oligodendrocyte_3	8	7	0	0	0.422678	0.938589
								astrocytes_3	8	7	0.00142661	0.00115095	0.325271	0.938589

## Sheet: Centrality-S4
OA						AD
celltype	outgoing	incoming	betweenness	closeness		celltype	outgoing	incoming	betweenness	closeness
RepC_1	3.85243	1.71279	0	0.0808556		astrocytes_1	2.94318	2.19972	8	0.0692428
preHTC_1	3.24218	3.27089	0	0.084361		microglia_1	0.192457	0.487218	0	0.0251856
preHTC_2	2.01025	3.96701	0	0.0846474		oligodendrocyte_1	2.44829	3.35408	7	0.0722306
ProC_1	2.42927	1.42771	0	0.0636831		oligodendrocyte_3	1.49478	2.92085	0	0.0676079
FC_1	5.29255	4.52582	28	0.109887		excitatory_neuron_5	2.90573	1.32598	0	0.0622134
FC_2	4.26557	1.94824	0	0.0846493		endothelial_cell_1	0.651331	0.347905	0	0.0343228
InfC_1	1.22065	6.53621	0	0.124446
preInfC_1	1.50656	0.430788	0	0.0528083

## Sheet: Top-markers-S5
OA								AD
p_val	avg_log2FC	pct.1	pct.2	p_val_adj	cluster	gene		p_val	avg_log2FC	pct.1	pct.2	p_val_adj	cluster	gene
0	2.16968	0.741	0.306	0	preHTC_1	ABI3BP		0	4.89423	0.932	0.104	0	oligodendrocyte_1	ST18
0	2.25861	0.939	0.526	0	preHTC_1	CRTAC1		0	4.69477	0.672	0.081	0	oligodendrocyte_1	HHIP
0	1.92898	0.527	0.178	0	preHTC_1	COL15A1		0	4.78063	0.631	0.054	0	oligodendrocyte_1	SLCO1A2
0	1.77673	0.573	0.245	0	preHTC_1	ADAMTS6		0	5.03168	0.622	0.049	0	oligodendrocyte_1	LINC01608
0	1.85544	0.844	0.55	0	preHTC_1	CRIP1		0	4.67909	0.582	0.054	0	oligodendrocyte_1	MOG
0	3.01701	0.34	0.096	0	preHTC_1	CRLF1		0	4.67648	0.541	0.046	0	oligodendrocyte_1	ABCA8
0	1.785	0.407	0.17	0	preHTC_1	CAPS		0	4.85313	0.44	0.034	0	oligodendrocyte_1	FOLH1
0	2.14353	0.953	0.745	0	preHTC_1	HTRA1		0	4.75012	0.424	0.036	0	oligodendrocyte_1	OPALIN
0	2.1657	0.273	0.069	0	preHTC_1	SLC16A10		0	4.79028	0.373	0.031	0	oligodendrocyte_1	SH3TC2
0	2.40643	0.332	0.172	0	preHTC_1	PRG4		0	4.7917	0.307	0.032	0	oligodendrocyte_1	SLC5A11
0	4.49306	0.871	0.137	0	FC_1	COL1A1		0	5.83719	0.706	0.038	0	astrocytes_1	RNF219-AS1
0	4.1963	0.806	0.126	0	FC_1	MMP2		0	5.544	0.653	0.038	0	astrocytes_1	RANBP3L
0	3.91415	0.722	0.128	0	FC_1	COL14A1		0	5.9503	0.559	0.02	0	astrocytes_1	LINC00499
0	4.68842	0.456	0.062	0	FC_1	CCN5		0	5.47288	0.521	0.025	0	astrocytes_1	GLI3
0	3.79833	0.427	0.078	0	FC_1	FNDC1		0	5.50022	0.467	0.026	0	astrocytes_1	FAM189A2
0	4.25656	0.349	0.025	0	FC_1	SERPINF1		0	5.5782	0.458	0.022	0	astrocytes_1	SLC14A1
0	4.0333	0.362	0.043	0	FC_1	IGF1		0	5.65696	0.45	0.018	0	astrocytes_1	SLCO1C1
0	4.24497	0.3	0.018	0	FC_1	LRRC15		0	5.52608	0.414	0.019	0	astrocytes_1	SLC39A12
0	3.97068	0.303	0.025	0	FC_1	BASP1		0	5.73879	0.334	0.013	0	astrocytes_1	MRVI1
0	4.70798	0.279	0.044	0	FC_1	POSTN		0	5.64306	0.289	0.011	0	astrocytes_1	PAPLN
0	9.35303	0.783	0.004	0	InfC_1	HLA-DQA1		2.34501e-274	4.34515	0.758	0.134	6.32918e-270	oligodendrocyte_3	HSPA1B
0	9.41557	0.682	0.002	0	InfC_1	CYBB		8.17507e-258	4.2398	0.869	0.206	2.20645e-253	oligodendrocyte_3	HSPA1A
0	9.41421	0.667	0.002	0	InfC_1	MSR1		1.93687e-169	3.7714	0.785	0.24	5.22762e-165	oligodendrocyte_3	CRYAB
0	9.30327	0.557	0.001	0	InfC_1	CSF1R		8.21397e-149	3.0663	0.603	0.13	2.21695e-144	oligodendrocyte_3	BOK
0	9.35081	0.444	0.001	0	InfC_1	FCGR3A		8.42033e-144	3.21387	0.549	0.111	2.27265e-139	oligodendrocyte_3	CA2
0	9.46386	0.393	0.001	0	InfC_1	MPEG1		2.37749e-138	3.39176	0.62	0.157	6.41684e-134	oligodendrocyte_3	DNAJB1
0	9.42319	0.378	0	0	InfC_1	RNASE6		3.00492e-111	2.97775	0.751	0.324	8.11027e-107	oligodendrocyte_3	SLC38A2
0	9.40855	0.315	0	0	InfC_1	CD86		3.62797e-101	3.38291	0.394	0.078	9.79189e-97	oligodendrocyte_3	MID1IP1
0	9.50735	0.272	0	0	InfC_1	LILRB2		1.17682e-75	3.0942	0.32	0.066	3.17623e-71	oligodendrocyte_3	CDKN1C
0	9.39853	0.266	0	0	InfC_1	CCR1		2.31487e-68	3.07945	0.313	0.068	6.24783e-64	oligodendrocyte_3	PHGDH
								0	8.38173	0.634	0.013	0	endothelial_cell_1	FLT1
								0	9.56271	0.605	0.005	0	endothelial_cell_1	CLDN5
								0	8.72198	0.598	0.005	0	endothelial_cell_1	EBF1
								0	9.37921	0.473	0.002	0	endothelial_cell_1	LEF1
								0	8.41495	0.474	0.004	0	endothelial_cell_1	ITIH5
								0	8.28912	0.368	0.003	0	endothelial_cell_1	GGT5
								0	8.92225	0.324	0.002	0	endothelial_cell_1	CFH
								0	8.72511	0.322	0.002	0	endothelial_cell_1	TGM2
								0	8.83532	0.254	0.001	0	endothelial_cell_1	CD34
								0	9.79291	0.252	0.001	0	endothelial_cell_1	SOX18

## Sheet: Pseudobulk-S6
OA									AD
FC_1				preHTC_1					astrocytes_1				oligodendrocyte_1				endothelial_cell_1
logFC	FDR	FDR	gene	logFC	PValue	FDR	gene		logFC	PValue	FDR	gene	logFC	PValue	FDR	gene	logFC	PValue	FDR	gene
-9.29532	1.9341e-10	1.9341e-10	CCL20	-6.28621	4.26103e-13	1.14524e-08	AC092338.1		1.35915	1.09382e-05	0.262416	PPDPF	-1.53468	3.60463e-06	0.0944125	AC106729.1	1.75439	8.84656e-06	0.132413	TESPA1
-7.99521	1.9341e-10	1.9341e-10	IFIT2	-4.46112	4.22266e-10	5.67462e-06	AC005540.1		-2.36804	2.031e-05	0.262416	COL21A1	-1.15804	0.000131539	0.767753	AC079193.2	2.968	1.15413e-05	0.132413	WIF1
-7.91069	8.24908e-10	8.24908e-10	OASL	-5.35198	2.09964e-09	1.88106e-05	AC124319.1		-4.03493	4.29238e-05	0.369731	AL355974.1	1.57403	0.000180253	0.767753	AC007406.4	1.79602	4.32884e-05	0.331099	DIRAS1
-6.09297	4.7915e-06	4.7915e-06	AC124319.1	-4.74043	1.95851e-08	0.000124547	EML2-AS1		-1.62688	7.45026e-05	0.43379	BAIAP3	-1.75592	0.000180807	0.767753	LINC00649	-2.52544	0.000117535	0.61089	C2orf83
-15.7882	1.71296e-05	1.71296e-05	MT-RNR1	-4.48114	2.94322e-08	0.000124547	AC080038.1		4.57293	9.95854e-05	0.43379	SLC26A9	-2.7999	0.000216521	0.767753	AL078601.2	-1.35976	0.000133115	0.61089	EMP3
-16.86	1.71296e-05	1.71296e-05	MT-RNR2	-4.79318	3.37304e-08	0.000124547	CHRDL2		1.43567	0.00011226	0.43379	AC009779.2	-2.43881	0.000237536	0.767753	AC002428.2	3.36765	0.00033142	0.836442	DES
-17.408	1.71296e-05	1.71296e-05	C2orf40	-5.21271	3.58839e-08	0.000124547	AC020928.1		1.1605	0.000117508	0.43379	TSPAN7	-2.38478	0.000255654	0.767753	ROBO4	1.59429	0.000342366	0.836442	NXPH1
-12.3917	5.6548e-05	5.6548e-05	RF00100.4	-4.23647	3.70718e-08	0.000124547	LUCAT1		2.31634	0.000165561	0.476951	AL133453.1	-2.63332	0.000280431	0.767753	CALML6	1.07322	0.000363696	0.836442	SLIT2
-4.31154	6.24197e-05	6.24197e-05	AC080038.1	-7.77233	1.06094e-07	0.000316833	AZGP1		1.7625	0.000182078	0.476951	AC006213.2	-1.35566	0.000303198	0.767753	SLC25A48	-2.10564	0.000426419	0.836442	BAG1
-4.10917	6.24197e-05	6.24197e-05	HERC5	-5.69057	2.89874e-07	0.000779094	AC009163.6		1.28737	0.000198237	0.476951	VEGFA	-3.29346	0.000318724	0.767753	PRB1	-2.24178	0.000451243	0.836442	IL27RA
-5.46984	8.86267e-05	8.86267e-05	MYOC	-4.80298	4.35391e-07	0.00103223	AC009509.1		-4.7231	0.000211546	0.476951	AL590434.1	1.14774	0.000344501	0.767753	CTNNA2	3.51464	0.000486841	0.836442	PVALB
-11.888	9.38465e-05	9.38465e-05	RN7SL2	-2.1583	4.6087e-07	0.00103223	LINC00324		-1.21297	0.000244313	0.476951	AC025178.1	1.37536	0.00035175	0.767753	WIF1	2.59431	0.000583789	0.836442	HES5
-11.5322	0.000177484	0.000177484	SPETIN7	-7.5507	6.59411e-07	0.00134177	CCL20		-1.10663	0.00024857	0.476951	AR	-4.13091	0.000467802	0.868191	SLC1A7	-1.40569	0.000609512	0.836442	ZCCHC10
-3.86076	0.000494086	0.000494086	IFIT3	-5.89914	6.98916e-07	0.00134177	ORM1		1.10568	0.000264449	0.476951	AL121832.2	-1.69078	0.000494687	0.868191	MSTN	1.20884	0.000658644	0.836442	GRK3
-10.742	0.000746438	0.000746438	C9orf3	-2.24514	1.01859e-06	0.00182511	MEG3		1.56804	0.000276857	0.476951	TRAM1L1	1.01593	0.00053525	0.868191	GDNF-AS1	-1.62876	0.000853996	0.836442	PES1
-10.682	0.00075373	0.00075373	SEPTIN2	4.34891	1.30532e-06	0.0021927	TNC		1.5639	0.000365689	0.501804	AL109615.3	1.97998	0.000559921	0.868191	AC016716.2	-3.84633	0.000868774	0.836442	ABHD15
-8.54031	0.00075373	0.00075373	TNP1	-1.5574	1.39436e-06	0.00220449	TSPYL2		0.783676	0.000395869	0.501804	HMGCR	-1.60167	0.000625199	0.868191	AC025171.3	-1.14751	0.000889211	0.836442	GOLPH3L
-10.6193	0.000787932	0.000787932	C8orf59	3.43814	1.90836e-06	0.0028495	HTRA1		1.48607	0.00040617	0.501804	AL157756.1	1.28759	0.000626197	0.868191	TCIM	3.0229	0.000897169	0.836442	CASQ2
-4.64791	0.000868544	0.000868544	TNFAIP8L1	-1.87994	3.13407e-06	0.0041866	BTG2		2.21476	0.000444237	0.501804	C10orf142	2.31896	0.000629796	0.868191	AC114485.1	1.39297	0.000918396	0.836442	INA
-10.3365	0.00122803	0.00122803	AES	-18.3715	3.26656e-06	0.0041866	C2orf40		1.15108	0.000447309	0.501804	MSMO1	1.20335	0.000721888	0.869701	AC008771.1	1.00081	0.000942315	0.836442	ERBB4
-10.1705	0.00163262	0.00163262	RN7SL1	-17.7433	3.32389e-06	0.0041866	MT-RNR2		1.52048	0.000460197	0.501804	CD9	1.27649	0.000758545	0.869701	AP000350.5	-4.15268	0.000987508	0.836442	AC104695.3
-10.0795	0.00172296	0.00172296	MTATP6P1	-16.1308	3.54574e-06	0.0041866	MT-RNR1		-1.60739	0.000487519	0.501804	LSMEM2	1.60922	0.000759203	0.869701	P2RY1	-1.47786	0.000996956	0.836442	CCT5
-10.0795	0.00172296	0.00172296	GPX1	2.86276	3.66635e-06	0.0041866	PDLIM3		-1.77208	0.000491108	0.501804	KLF2	4.49714	0.000775242	0.869701	AC093797.1	-2.33532	0.00100697	0.836442	SPR
-10.0795	0.00172296	0.00172296	AC109326.1	3.97006	3.73959e-06	0.0041866	IGFBP4		1.03865	0.000491995	0.501804	APOE	-4.73178	0.00081986	0.869701	AL590434.1	0.998179	0.00102195	0.836442	SOX6
-4.13911	0.00177712	0.00177712	LUCAT1	-5.60927	4.1053e-06	0.0041866	AL139393.2		3.7579	0.000530103	0.501804	MIR497HG	2.05825	0.000844152	0.869701	AL512330.1	-2.32313	0.00103281	0.836442	SESN2
-9.98228	0.00195219	0.00195219	SEPTIN11	-3.08982	4.22562e-06	0.0041866	HCG9		2.20176	0.000562204	0.501804	AC022710.1	-1.42966	0.000872535	0.869701	SLC22A16	1.94994	0.00103558	0.836442	PTPN3
-9.87782	0.00227532	0.00227532	FAM129A	-13.8003	4.32171e-06	0.0041866	RN7SL2		-0.883875	0.000564215	0.501804	PLEKHA5	3.17317	0.000914059	0.869701	AC092920.1	1.84535	0.00109336	0.836442	BEX1
-9.87782	0.00227532	0.00227532	MUC20-OT1	-5.23199	4.41982e-06	0.0041866	TNP1		2.66344	0.000566016	0.501804	AC131097.3	0.722948	0.0010299	0.869701	SMIM5	1.35805	0.00116349	0.836442	C1orf61
-9.76497	0.0028371	0.0028371	AC011462.1	-13.3283	4.64531e-06	0.0041866	RF00100.4		-0.88869	0.000575147	0.501804	CREB5	1.87193	0.00103522	0.869701	FAM167A	1.31917	0.00117099	0.836442	RPH3A
-3.54662	0.00311347	0.00311347	MEDAG	-5.13229	4.67306e-06	0.0041866	AC008703.1		1.68407	0.000586217	0.501804	AC006333.2	1.99185	0.00104499	0.869701	AL121992.1	-1.50067	0.00117124	0.836442	SLC52A3
